# Supplementary material for: Genome-Wide Identification and Expression Analysis of NHX Gene Family in Ziziphus jujuba var. spinosa Under Salt and Drought Stress
Source: Genes (Basel). 2026 Feb 26;17(3):264. doi: 10.3390/genes17030264 (PMC13026248; doi:10.3390/genes17030264)
Supplement: Supplementary file 1 [file genes-17-00264-s001.zip]

Archive with 14 entries (13 files):
- genes-4160914-supplementary/
- genes-4160914-supplementary/Figure S1. Predicted tertiary structures of ZjNHX isoforms.tif
- genes-4160914-supplementary/Figure S2. Conserved motif distribution of ZjNHX proteins in sour jujube.tif
- genes-4160914-supplementary/Table S1.Sequences of RT-qPCR primers.xlsx
- genes-4160914-supplementary/Table S10. Expression of ZjNHXs in roots after 3 and 8 days of treatment with 0, 100, and 200 mM NaCl.xlsx
- genes-4160914-supplementary/Table S11. Expression of ZjNHXs in leaves of the diploid  and the autotetraploidsour jujube under drought stress at 0, 6, 12, and 48 hours.xlsx
- genes-4160914-supplementary/Table S2.The coding sequence, protein, and promoter sequence information of ZjNHX retrieved from the jujube genome.xlsx
- genes-4160914-supplementary/Table S3.Secondary structure composition of ZjNHX protein.xlsx
- genes-4160914-supplementary/Table S4. Sequences used for phylogenetic tree construction.xlsx
- genes-4160914-supplementary/Table S5.The duplication events within the ZjNHX gene family in sour jujube.xlsx
- genes-4160914-supplementary/Table S6. Substitution saturation test for syntenic gene pairs.xlsx
- genes-4160914-supplementary/Table S7. Collinearity analysis among Z. jujuba var. spinosa,  A. thaliana and  O. sativa NHX gene families.xlsx
- genes-4160914-supplementary/Table S8. Detailed information about cis-acting elements of ZjNHX gene promoters.xlsx
- genes-4160914-supplementary/Table S9. Expression of ZjNHXs in leaves after 3 and 8 days of treatment with 0, 100, and 200 mM NaCl.xlsx
