# Supplementary material for: Genome-Wide Identification and Expression Analysis of NHX Gene Family in Ziziphus jujuba var. spinosa Under Salt and Drought Stress
Source: Genes (Basel). 2026 Feb 26;17(3):264. doi: 10.3390/genes17030264 (PMC13026248; doi:10.3390/genes17030264)
Supplement: Supplementary file 1 [file genes-17-00264-s001.zip › genes-4160914-supplementary/Table S1.Sequences of RT-qPCR primers.xlsx]

## Sheet: Table S1
Table S1. Sequences of RT-qPCR primers
Primer name	Primer sequence (5’-3’)	Function
NHX1-qF	TGTCCTTTTCAGTACAGTGGTGT	RT-qPCR
NHX1-qR	CTCTTCACGGCTGAGGTTGT
NHX2-qF	CTAGGTCATGTCCTTCGCCG
NHX2-qR	TTGAACCACGCCCTGATACT
NHX3-qF	ACATTGACCCCCGAATTGCT
NHX3-qR	CGATCTGTAGAGTGCCTGCC
NHX4-qF	CTGGAGGAAGAAGCTCGCAT
NHX4-qR	TTCACTTGGAACCCGGCATT
NHX5-qF	CCTTGGTGTGGCAGTTGGAT
NHX5-qR	AAGCGCAACTTCACGATCAG
NHX6-qF	GCGGTCTTATGAGTTGGCCT
NHX6-qR	TCTCCGGATTTCCACCATGC
NHX7-qF	GAAGTGCACCAAATAAAGAGGTG
NHX7-qR	CAAAGCaGATCCAAGTAAGAAGG
NHX8-qF	TTGCTAGGAGTACTTACTGGACT
NHX8-qR	TCACGATCGGTAGAGTGCCT
UBQ-qF	GAGGAAGGAGTGCCCTAACG
UBQ-qR	CACCGCCAGCCTTCTGATAA
