# Supplementary material for: Genome-Wide Identification and Expression Analysis of NHX Gene Family in Ziziphus jujuba var. spinosa Under Salt and Drought Stress
Source: Genes (Basel). 2026 Feb 26;17(3):264. doi: 10.3390/genes17030264 (PMC13026248; doi:10.3390/genes17030264)
Supplement: Supplementary file 1 [file genes-17-00264-s001.zip › genes-4160914-supplementary/Table S10. Expression of ZjNHXs in roots after 3 and 8 days of treatment with 0, 100, and 200 mM NaCl.xlsx]

## Sheet: Table S10
Table S10. Expression of ZjNHXs in roots after 3 and 8 days of treatment with 0, 100, and 200 mM NaCl
id	C3R_1	C3R_2	C3R_3	T31R_1	T31R_2	T31R_3	T32R_1	T32R_2	T32R_3	C8R_1	C8R_2	C8R_3	T81R_1	T81R_2	T81R_3	T82R_1	T82R_2	T82R_3
ZjNHX1	0.0349777	0.132667	0	0.174628	0.0973735	0.0718008	0.0854824	0.106211	0.576185	0.240696	0	0.0377409	0.416863	0	0	0.134915	0.084217	0.0381721
ZjNHX2	37.7667	35.414	34.7842	47.9996	31.9264	35.4609	51.9544	53.923	38.3714	40.1925	49.3512	39.0231	62.8092	45.1009	51.097	60.2797	55.0155	61.9767
ZjNHX3	40.0844	21.8518	37.4032	54.2858	43.6236	49.3282	43.3619	35.0297	86.8857	28.1252	24.8593	29.4592	25.949	43.2369	26.612	64.6997	35.1635	36.5796
ZjNHX4	0.884742	0.729792	0.389943	0.578388	1.17777	0.785533	0.151334	0.125068	0.285311	0.328294	0.129867	0.971615	0.108201	0.476468	0.331041	0.166457	0.279215	0.124753
ZjNHX5	14.271	16.6468	13.1695	21.3868	15.6027	8.35006	16.2421	18.9619	9.87954	16.148	19.2195	15.0752	20.2021	26.4647	20.7559	12.5001	31.5043	24.5935
ZjNHX6	48.647	32.3251	41.6282	32.8782	53.214	50.426	57.2069	49.9503	72.1644	19.5936	14.249	33.0207	39.6076	22.2218	33.5157	132.525	40.5862	66.069
ZjNHX7	2.35737	2.89698	2.43778	2.51717	3.26797	1.1992	3.77782	4.79363	1.52808	2.90512	3.21806	2.63674	3.67948	3.62005	3.22629	2.02277	2.60446	3.13951
ZjNHX8	2.47117	2.5041	6.58842	6.07993	1.80722	2.97838	2.83847	5.06184	3.66765	5.39342	4.03725	5.06868	2.43465	4.45662	4.63142	1.95128	2.84801	2.32996
Note: R,root; C3,3 days of treatment with 0 mM NaCl; T31, 3 days of treatment with 100 mM NaCl; T32, 3 days of treatment with 200 mM NaCl; C8, 8 days of treatment with 0 mM NaCl; T81, 8 days of treatment with 100 mM NaCl; T82, 8 days of treatment with 200 mM NaCl.
