# Supplementary material for: Genome-Wide Identification and Expression Analysis of NHX Gene Family in Ziziphus jujuba var. spinosa Under Salt and Drought Stress
Source: Genes (Basel). 2026 Feb 26;17(3):264. doi: 10.3390/genes17030264 (PMC13026248; doi:10.3390/genes17030264)
Supplement: Supplementary file 1 [file genes-17-00264-s001.zip › genes-4160914-supplementary/Table S11. Expression of ZjNHXs in leaves of the diploid and the autotetraploidsour jujube under drought stress at 0, 6, 12, and 48 hours.xlsx]

## Sheet: Table S11
Table S11. Expression of ZjNHXs in leaves of the diploid and the autotetraploid sour jujube under drought stress at 0, 6, 12, and 48 hours.
id	DCK_1	DCK_2	DCK_3	D6h_1	D6h_2	D6h_3	D12h_1	D12h_2	D12h_3	D48h_1	D48h_2	D48h_3	TCK_1	TCK_2	TCK_3	T6h_1	T6h_2	T6h_3	T12h_1	T12h_2	T12h_3	T48h_1	T48h_2	T48h_3
ZjNHX1	0	0	0	0	0	0	0	0	0	0.0311947	0	0	0	0	0	0	0	0	0.0445454	0	0	0	0	0
ZjNHX2	49.6304	44.0837	42.7896	48.8757	44.8229	46.2083	50.4759	58.7127	42.4696	54.426	57.0085	58.0092	43.5852	47.6563	47.0242	41.7088	48.5206	47.7954	56.7018	59.1203	59.849	59.0453	56.1742	57.2103
ZjNHX3	32.8657	32.3199	31.0225	43.6113	48.3352	46.4482	40.3316	49.1697	39.7167	34.3667	38.7924	33.1194	36.9368	32.6067	32.628	46.3078	50.1452	45.7905	50.9079	47.3685	45.6838	39.3758	38.5593	35.7264
ZjNHX4	0.225264	0.692844	0.730598	0.638962	0.610133	0.350783	0.272005	0.768069	0.787907	0.218053	0.295694	0.125103	0.140742	0.289231	0.260601	1.21251	0.414162	0.142101	0.45126	0.895491	0.176328	0.845584	0.283151	0.311703
ZjNHX5	29.9793	23.9754	28.3664	27.7663	33.3014	35.524	27.5599	35.3252	25.8523	36.0977	34.4616	37.0116	22.9343	24.2301	27.5114	29.0481	33.5626	36.7314	32.4909	29.0422	29.7568	42.6761	36.264	37.6135
ZjNHX6	12.8069	11.9177	20.1775	20.4396	14.4871	17.5574	23.0749	26.2926	21.2025	12.0977	18.7965	12.3631	12.2046	14.3265	18.1096	22.8521	19.5577	23.4839	26.624	29.1996	27.379	12.4561	13.9498	15.2058
ZjNHX7	10.7281	10.2345	8.34787	13.2602	13.5646	14.2992	15.2514	17.0344	15.171	11.1771	11.6305	11.1935	9.27933	9.43592	9.24692	11.5468	14.1754	14.4192	16.2511	15.4003	15.2543	11.0272	9.04683	10.9538
ZjNHX8	0.997975	2.36828	1.79895	1.21472	0.928678	0.955676	2.02316	2.10161	1.58921	1.84651	1.23412	1.60115	1.27504	1.04691	1.27469	1.43145	1.04797	1.47265	2.35362	1.92881	2.34836	0.910171	1.41343	1.24905
Note:D,diploid ; T, autotetraploid; 1-3 represent the three biological replicates.
