# Supplementary material for: Genome-Wide Identification and Expression Analysis of NHX Gene Family in Ziziphus jujuba var. spinosa Under Salt and Drought Stress
Source: Genes (Basel). 2026 Feb 26;17(3):264. doi: 10.3390/genes17030264 (PMC13026248; doi:10.3390/genes17030264)
Supplement: Supplementary file 1 [file genes-17-00264-s001.zip › genes-4160914-supplementary/Table S2.The coding sequence, protein, and promoter sequence information of ZjNHX retrieved from the jujube genome.xlsx]

## Sheet: Table S2
Table S2. The coding sequence, protein, and promoter sequence information of ZjNHX retrieved from the jujube genome
Gene name	The coding sequence	The protein sequence	The promoter sequence
ZjNHX1	ATGGCGGTGGTAGTGTCTGAGTTGACAGAGAACGTGGCAGGTGAACATGCCCAGTTGGTC ATACCAATCACTCTGTTCGTTGCGGTTCTCTGTCTCTGCATAGTTATCGGTCATTTGCTT CAAGAGAATCAATGGGTTAACGAATCCATCACTGCCATTTTCATTGGAAGCATAACTGGA ACTGTGATCTTGATTCTGAGCAAGTGGAAAAGTTCTCACATTCTCACCTTCAATGAAGAA TTGTTCTTCATATACCTTCTTCCACCAATTATTTTCAATGCCGGACCATTAACAACTCGT TTTGGTTCAGTTTTGGGGACAATATTCTCAGCAACCGATACGGTCTGCACATTGCAGGTT CTCCACCAAGACGAAACTCCTTTGCTATACAGT…	MAVVVSELTENVAGEHAQLVIPITLFVAVLCLCIVIGHLLQENQWVNESITAIFIGSITGTVILILSKWKSSHILTFNEELFFIYLLPPIIFNAGPLTTRFGSVLGTIFSATDTVCTLQVLHQDETPLLYSLVFGEGVVNDATTVVLFNAIQKIDVTKLNSKAGLRLIVDFLYLFSTSTALGVTAGLLTAYALKTLYFGRQVTFIHASIREIALMVLMAYLSYMLAELFELSGILTVFFCGIVMSHYAWHNVTDSSRITTRHVFVDLCRTETFIFLYVGMDALDIEKWRISKLSFGTSVAIYATIILLMSLGRAAFVFPLSALSNYMNRRADRTYKITFRHQVIIWWAGLMRGAVSIALAFKQYTFSGVTMDPTDAVMITNTIIVVLFSTVVFGFLTKP…	taaaataaaataatgttatatatatatatatatatatattataaatgtccaaaactaaaa aaagtaaaaataaaaataaaaaataaaaacgtcattgtattacataatgttagggatggc aatttgccccgcacggtctgatacccgcagtgcaccgccccgtttttccccgaaaatttg gggatgcggggcggactcgggacaagtgcctaaaaaccgagtcggggacgaggaataata accccgccccgaacccaccccgatatatatatatatatatatatatatatatatatattt attattttttttttacaaaatttcatttatgtaaaatcattttcttcttttcttttcatt tatttttttaaatatgtattttattataattgt…
ZjNHX2	ATGGGAATGGAGGATGGACAACTTCTCGCCATGCAGATTTCGCCGGCGAATCAAAACGGC AGCGTCAGTCCTCCTCCGGCTCCGGGGAAGGAACAGCAAGCCGCCGGTGTCGGAATCCTT CTTCAGATCATGATGCTTGTTCTCTCTTTCGTTCTAGGTCATGTCCTTCGCCGTCACAAA TTCTACTATCTTCCTGAAGCCAGTGCTTCTCTTTTGATAGGTTTAATTGTTGGTGTACTT GCTAACATCTCAGATACTGAAACTAGTATCAGGGCGTGGTTCAATTTTCACGAGGAATTT TTCTTCCTCTTCCTCTTACCTCCCATCATATTTCAGTCGGGGTTCAGTCTTTCACCTAAA CCCTTCTTCTCAAACTTTGGAGCCATTGTCACC…	MGMEDGQLLAMQISPANQNGSVSPPPAPGKEQQAAGVGILLQIMMLVLSFVLGHVLRRHKFYYLPEASASLLIGLIVGVLANISDTETSIRAWFNFHEEFFFLFLLPPIIFQSGFSLSPKPFFSNFGAIVTFAILGTFIASIVTGILVYLGGLVFLMYRLPFVECLMFGSLISATDPVTVLSIFQELGTDMNLYALVFGESVLNDAMAISLYRTMSMVRSHASGQNFFMVIVRFLETFAGSMSAGVGVGFISALLFKYAGLDIDNLQNLECCLFVLFPYFSYMLAEGLGLSGIVSILFTGIVMKHYTFSNLSESSQQFASAFFHLLSSLAETFVFIYMGFDIAMEQHSWSHVGFIFFSIIFIIVARAANVFSCGYLVNLVRPANRQIPLKHLKALWYSG…	gctcgacaagtccaccgtctggataaagctgttgttttgagaggagggcagttggccatg gattcgattatagctcaagtcaagaacttggagacgattaagggagtcaaagaacccgga tgggagagaaccagagagggtattgtgggagagattgatgtaagtgaggaaggtgaggtt catgatagagggagagatgatgccggagaggccaaaagaaggtaacgacagatgggtaac acgatcaccaccgccgcaattgacaccaagccacgagcaacaatctccaggagaagaaga ccaattgagctgcacaaaagatgaagagaaggacaagagcgaatcatgatcgacttggtt gcaggcgcttcgggcaaagcaaggcaagaatgt…
ZjNHX3	ATGGCTGTCGGCTTGAGCTATGCGGTATCTAAATTGCAAATGCTATCTACTTCGGATCAC GCGTCAGTGGTCTCCATGAACCTCTTTGTGGCTCTGCTCTGTGCTTGTATTGTGGTTGGC CATCTGCTTGAGGAGAATAGATGGGTGAACGAGTCGATTACTGCACTTGTAATCGGTGTG TGCACCGGAGTTGTTATTTTGCTAGTTAGCGGTGGGAAAAGCTCACATCTTTTAGTTTTC AGTGAAGATCTCTTCTTTATATACATGCTGCCTCCTATCATATTTAATGCAGGGTTTCAG GTGAAAAAGAAGCAGTTCTTTGTCAACTTCATTACTATCGTGATGTTTGGTGCTATTGGT ACATTGGTATCCTGCAGTATCATAGCACTAGGG…	MAVGLSYAVSKLQMLSTSDHASVVSMNLFVALLCACIVVGHLLEENRWVNESITALVIGVCTGVVILLVSGGKSSHLLVFSEDLFFIYMLPPIIFNAGFQVKKKQFFVNFITIVMFGAIGTLVSCSIIALGVTQFFKKMDIGSLDIGDYLAIGAIFAATDSVCTLQVLNQDETPLLYSLVFGEGVVNDATSVVLFNAIQSFDLTNIDPRIALHFIGNFLYLFVASTLLGVITGLLSAYIIKKLYFGRHSTDREVALMMLMAYLSYMLAELFYLSGILTVFFCGIVMSHYTWHNVTESSRVTTKHAFATLSFVAEIFIFLYVGMDALDIEKWRFVSDSPGTSVAVSSILLALIMVARAAFVFPLSFLSNLAKKNSHEKISIRQQVIIWWAGLMRGAVSIA…	gcacaaaatatagttttggtaagtacccgatagaatattaagataaataggaaagctttt tagcattaaaactttttttttttttttggggaaagattattagcattaaattacgaatca tttttttttggggctttctttagaaagcggagatttttttgttagacaaatcacatgatt ggttagttgaaatttgcatttaaaactgttctttttttttttccttttttttgaaagaga aattcacattaaaaaaaaaaagttcaatgtagaccacattaattaaattaaaattaaaac aaaaaataaataccagattaaatgaaactgaggactagaaggatatctttccaataatcc aatcccatctaggagtttattgagtttttaaat…
ZjNHX4	ATGGCGTTGGAAATAGATTCAATTTTGGGAAAATGGTTGGGTTTGAATACCACCTCTAGC CACACTGCCGTTGCCTCAACCAACCTTTTCGTTGCGCTTCTTTGCGCTTGCATTATTGTT GGTCATTTGCTTGAAGAAAATCGATGGATTAACGAGTCCATTACAGCACTCTCAATTGGA CTGTGCACTGGAGTTGTTATATTGCTTTCAACTGGAGGAAGAAGCTCGCATTTATTAGTG TTCAGTGAAGAACTTTTCTTTATTTATCTGCTTCCTCCTATCATTTTCAATGCCGGGTTC CAAGTGAAGAAGAAGCATTTTTTTCGCAACTTCATGACTATAATGTTGTTTGGTGCTATT GGCACTCTCATATCCTTTGGCATCATTTCCTTA…	MALEIDSILGKWLGLNTTSSHTAVASTNLFVALLCACIIVGHLLEENRWINESITALSIGLCTGVVILLSTGGRSSHLLVFSEELFFIYLLPPIIFNAGFQVKKKHFFRNFMTIMLFGAIGTLISFGIISLGAIHFFQKMNIGSLDIADHLAIGAIFSATDSVCTLQVLNQVETPLVYSLVFGEGVVNDVTSFNASANHNLYRTSGR*	tggggagattcaaacttaacgaaacaatagatttgaaaatatgttgatgtatgaataaaa ataaaaaatcatttggtcactgaagttgtctgtgcaatatttttacttttattaattcca tatcatgattccaaacaaagtacgcatatactataaactgtattctcttttcagcttgtc aatgtataataatctcatcgattaatagtattcttataatgataaaagatatataaataa tattatttttattgcttctactaaatggctgtaagtagacccatacataatgacgttttc caagctgttttaaaactaaagatgtgaaaatacagcttgttagctttttgtcatccctag ttttatttattatactatgaaatatggccttga…
ZjNHX5	ATGGGATTCAGTTTGGGGTCTCTTCTTGGGGGGTTGAGATCGGGCCCCGATGAAGCTTCG GTAAATTCTGTTACTCTATTTGTGTTGCTCCTTTGTTCCTGCATTGTGATTGGTCATCTT TTGGAGAAGAACAGATGGATGACTGAATCAGTTACTGCCCTTGTCATTGGTCTGTGTTCT GGAATTATTATTCTACTAACCACTGAGGGAAAAAGCTCGCGCCTTTTACTTTTCAATGAA GAATTTTTTTTCATTTATCTTCTTCCACCGATTATATTCAATGCTGGTTTCCAGGTCAAA AAGAAGCAGTTTTTCCGAAACTTTATCACAATCAGCTTGTTTGGTGCTGTTGGTAGCTTG ATATCATTTGTCATAATATGGCTTGGTACATTA…	MGFSLGSLLGGLRSGPDEASVNSVTLFVLLLCSCIVIGHLLEKNRWMTESVTALVIGLCSGIIILLTTEGKSSRLLLFNEEFFFIYLLPPIIFNAGFQVKKKQFFRNFITISLFGAVGSLISFVIIWLGTLQLFKSLDIGFLEVKDYLALGAIFSATDSVCTLQVLNQDETPLLYSLVFGEGVVNDATSVVLFNAIQKFDLSHISSTIAFQFVGNFLYLFLTSTFLGVAVGLLSAYVIKKLYFGRHSTDREVALMVLMAYLSYMVAELFDLSGILTVFFCGIVNSHYTWHNMTESSKVTTKHTFATFSFVAEIFIFLYVGMDALDIEKWNFVSKSPGKSVGVSAILLFLVLVGRAAFVFPLSFVSNLTRRSQSEKIGFKQQVTIWWAGLMRGAVSIALA…	tttatatatacactcttgtttttttttggttaaaaatatacatcctcacacatgtatcga taattcttttgttttgcatgcctgggaccacatttaggactggcatcatcgattgaaagc atttattttttttttttcggttttaaaaaatcattgattaaatgccgtctcctaattttt taaaaattaatttaataataaatcaaaaaattttatattttatatgttcatatttaccat tatgaagaagttgtttcacaatcatcaaatttaatctgtatgacttatctaattttacga ttgagaataattatattttttcatgtcatgaaccactttttcaattgtaacatttttcta tatatgtttatattatcataccgatccatgata…
ZjNHX6	ATGGCTGGGGTGACGGAGACGATGATTCCGTACAGAATACTGGAGGAGGAAGGCTCTTCT TCTTCTTCTTCAAATCCAACGGATGCGGTGATATTCGTAGGGCTGTGCTTGGTCGCCGGA ATCGCTTGCCGCCATATCCTACGAGGAACCAGAGTTCCTTATACTGTCGCTTTGCTTGTG ATCGGCATTGCTCTTGGATCATTAGAGTATGGTACACATCATAAATTGGGCAAGCTTGGG GATGGCATACGTATTTGGGCAAATATTGATCCTGATCTTCTCTTGGCTGTTTTTCTTCCT GCCCTTCTTTTTGAAAGTTCATTTTCGATGGAAGTGCACCAAATAAAGAGGTGCATAGTA CAAATGTTTCTGCTAGCTGGTCCTGGTGTAGTG…	MAGVTETMIPYRILEEEGSSSSSSNPTDAVIFVGLCLVAGIACRHILRGTRVPYTVALLVIGIALGSLEYGTHHKLGKLGDGIRIWANIDPDLLLAVFLPALLFESSFSMEVHQIKRCIVQMFLLAGPGVVLSTFCLGSALKFTFPYDWSWKTSLLLGGLLSATDPVAVVALLKDLGASKKLSTIIEGESLMNDGTAIVVFQLFFQMVSGKSFDWGAIIKFLTQVSLGAVGIGLAYGIASVLWLGFIFNDTVIEITLTLAVSYIAYFTAQEVADVSGVLTVMTLGMFYAAVARTAFKGDSQQSLHHFWEMVAYIANTLIFILSGVVIAEGVLVHDIFENGNSWAYLILLYVYVQVSRLIVVVVLFPLLRYFGYGLDWKEATVLTWSGLRGAVALSLSLS…	atgtttttttatgatccaaacatgtccaaatcatgacatcaatctgaattcaagccttat tattagtcaaaatctcattgttctttattttattcttatcagaataaaaacaatgggaaa gacaagtgatgtggcttttcaaaggtacgtatattcgcaataaataaatgaacatagata acttaatttagtcgtaattggatcaaaatgctgtcacaattatatctatatagatatttt tttaaatatttgtggtgaagtgttcaattttatttgttgcttcaatgttagatttacttg ttttgaggaaggcgataaagctggtgtacaaaatgacaaggcatagattgcatcataagc attggtgggtctttgaggtatcttattgattgt…
ZjNHX7	ATGGCTGGGTTGACGGAGACGACGATTCCGTGCAGAATTCTGGAGGAGGAAGGCTTATCT TCTTCTTCCAGTCCAACGGATGCGGTGATATTCGTAGGGCTGTGTTTGGTTGCGGGAATC GCTTGCCGCCACGTCTTTCAAGGAACCAGAGTTCCTTACACCGTCGCTTTGCTCGTATTC GGCATTGCTCTTGGATCCTTAGAGTATGGTACACATCATAAACTGGGCAAGATTGGGGAT GGCATACGTCTTTCGGTAAAGCTTAGTATATCAGCCCCTGAAGAGGGCATGGAGTTTGTA GGAGAAATAGAGATATTTGGCAAGTTGCTCCACCATGCATCTTGGGCAAATATTGATCCT GACCTTCTATTGGCTGTTTTTCTTCCTGCCCTT…	MAGLTETTIPCRILEEEGLSSSSSPTDAVIFVGLCLVAGIACRHVFQGTRVPYTVALLVFGIALGSLEYGTHHKLGKIGDGIRLSVKLSISAPEEGMEFVGEIEIFGKLLHHASWANIDPDLLLAVFLPALLFESSFSLEVHQIKRCMVQMFMLAGPGVVMSTFLLGSALKFTFPYDWNWKTSLLLGGLLSATDPVAVVALLKELGASKKLTTIIDGESLMNDGAAIVIYQLLLQMVLGKSFDWGAIIKFLIQASLGAVGIGLAFGIASVLWLRFVFNDTVIEITLTLAVSYIAYFTAQEWAGASGILTVMTLGMFYAAVARTAFKGDGLQSLHHFWEMVAYIANTVIFILSGVVIAEGALVHDILQNGNSWAYVVLLYVYVQVCRLVVIGVLFPLLRY…	atgtcgtgttcgtgtggaattaaattaatccaaacacgacctgttcagctttcatgcgaa aataaataaactcaaactcatttgataaattaccgtgtaatcagttaccaaacccgttaa cccattgaccataaatacaaatttaaagttttatttagctttaaaataataaaataatat taaaaaaaaaaacaaatttttgtttgtctttagatttttaaaaaaattaaactaaaatta agtaattttaatattataaaacttttgtaattaccaaaatacccatctttaacgggttta ttatgtttcacccattaaaacccgttaatttagtagatcttattagatgacgttgatata gatccaatacgatatcgtaaattatcatgtaga…
ZjNHX8	ATGGCGTTGGAAATAGATTCAATTTTGGGAAAATGGTTGGGTTTGAATACCACCTCTAGC CACACTGCGGTTGCCTCAACCAACCTTTTCGTTGCGCTTCTTTGCGCTTGCATTATTGTT GGTCATTTGCTTGAAGAAAATCGATGGATTAACGAGTCCATTACAGCACTCTCAATTGGA CTGTGCACTGGAGTTGTTATATTGCTTTCAACTGGAGGAAGAAGCTCGCATTTATTAGTA TTCAGTGAAGAACTTTTCTTTATTTATCTGCTTCCTCCTATCATTTTCAATGCCGGGTTC CAAGTGAAGAAGAAGCATTTTTTTCGCAACTTCATGACTATAATGTTGTTTGGTGCTATT GGCACTCTCATATCTTTTGGCATCATTTCCTTA…	MALEIDSILGKWLGLNTTSSHTAVASTNLFVALLCACIIVGHLLEENRWINESITALSIGLCTGVVILLSTGGRSSHLLVFSEELFFIYLLPPIIFNAGFQVKKKHFFRNFMTIMLFGAIGTLISFGIISLGAIHFFQKMNIGSLDIADYLAIGAIFSATDSVCTLQVLNQDETPLLYSLVFGEGVVNDATSVVLFNAIQSFDLSHIGSSIALQFVGSFFYLFITSTLLGVLTGLVSAYIIKRLYFGRHSTDREVALMILMAYFSYMLAELFSLSAILTVFFCGIVMSHYTWHNVTESSRVTTKHAFATLSFVAEIFIFLYVGMDALDIEKWRVISNRAAFVFPLSFLSNLTKKSSFEKVNIKQQFTIWWAGLMRGAVSMALAYNQFTRSGHTQLRGNA…	ttagagataaaaataaaaaataaaaaatacccttttcatcaaggtaggaagattcaaact taacgaaacaatatatttgaatatatgttgatgtatgaataaaaataaaaaacatttggt cactgaagttgtttgtgcaatatttttacttttattgattccatatcatgattccaaaca aagtacgcatatactataaaccgtattctcttttcagcttgtcaatgtataataatctca tcaattaatactattcttataacgacagaagataaataaataaataatatttttattgct tctactaaatggctataagtagacctatacgtaatgacgttttccaagctgttttaaaac taaagatgtgaaaatatagcttgttagcttttt…
