# Supplementary material for: Genome-Wide Identification and Expression Analysis of NHX Gene Family in Ziziphus jujuba var. spinosa Under Salt and Drought Stress
Source: Genes (Basel). 2026 Feb 26;17(3):264. doi: 10.3390/genes17030264 (PMC13026248; doi:10.3390/genes17030264)
Supplement: Supplementary file 1 [file genes-17-00264-s001.zip › genes-4160914-supplementary/Table S3.Secondary structure composition of ZjNHX protein.xlsx]

## Sheet: Table S3
Table S3. Secondary structure composition of ZjNHX protein
Gene name	Alpha helix	Extended strand	Beta turn	Random coil
ZjNHX1	0.5227	0.1364	0.0331	0.3079
ZjNHX2	0.525	0.1423	0.0333	0.2994
ZjNHX3	0.5009	0.1423	0.0351	0.3216
ZjNHX4	0.4976	0.1691	0.0435	0.2899
ZjNHX5	0.5009	0.1421	0.0336	0.3234
ZjNHX6	0.562	0.0871	0.0293	0.3216
ZjNHX7	0.623	0.1041	0.0357	0.2372
ZjNHX8	0.4329	0.138	0.0359	0.3932
