# Supplementary material for: Genome-Wide Identification and Expression Analysis of NHX Gene Family in Ziziphus jujuba var. spinosa Under Salt and Drought Stress
Source: Genes (Basel). 2026 Feb 26;17(3):264. doi: 10.3390/genes17030264 (PMC13026248; doi:10.3390/genes17030264)
Supplement: Supplementary file 1 [file genes-17-00264-s001.zip › genes-4160914-supplementary/Table S4. Sequences used for phylogenetic tree construction.xlsx]

## Sheet: Table S4
Table S4. Sequences used for phylogenetic tree construction
Gene name	The protein sequence
>ZjNHX1	MAVVVSELTENVAGEHAQLVIPITLFVAVLCLCIVIGHLLQENQWVNESITAIFIGSITGTVILILSKWKSSHILTFNEELFFIYLLPPIIFNAGPLTTRFGSVLGTIFSATDTVCTLQVLHQDETPLLYSLVFGEGVVNDATTVVLFNAIQKIDVTKLNSKAGLRLIVDFLYLFSTSTALGVTAGLLTAYALKTLYFGRQVTFIHASIREIALMVLMAYLSYMLAELFELSGILTVFFCGIVMSHYAWHNVTDSSRITTRHVFVDLCRTETFIFLYVGMDALDIEKWRISKLSFGTSVAIYATIILLMSLGRAAFVFPLSALSNYMNRRADRTYKITFRHQVIIWWAGLMRGAVSIALAFKQYTFSGVTMDPTDAVMITNTIIVVLFSTVVFGFLTKP…
>ZjNHX2	MGMEDGQLLAMQISPANQNGSVSPPPAPGKEQQAAGVGILLQIMMLVLSFVLGHVLRRHKFYYLPEASASLLIGLIVGVLANISDTETSIRAWFNFHEEFFFLFLLPPIIFQSGFSLSPKPFFSNFGAIVTFAILGTFIASIVTGILVYLGGLVFLMYRLPFVECLMFGSLISATDPVTVLSIFQELGTDMNLYALVFGESVLNDAMAISLYRTMSMVRSHASGQNFFMVIVRFLETFAGSMSAGVGVGFISALLFKYAGLDIDNLQNLECCLFVLFPYFSYMLAEGLGLSGIVSILFTGIVMKHYTFSNLSESSQQFASAFFHLLSSLAETFVFIYMGFDIAMEQHSWSHVGFIFFSIIFIIVARAANVFSCGYLVNLVRPANRQIPLKHLKALWYSG…
>ZjNHX3	MAVGLSYAVSKLQMLSTSDHASVVSMNLFVALLCACIVVGHLLEENRWVNESITALVIGVCTGVVILLVSGGKSSHLLVFSEDLFFIYMLPPIIFNAGFQVKKKQFFVNFITIVMFGAIGTLVSCSIIALGVTQFFKKMDIGSLDIGDYLAIGAIFAATDSVCTLQVLNQDETPLLYSLVFGEGVVNDATSVVLFNAIQSFDLTNIDPRIALHFIGNFLYLFVASTLLGVITGLLSAYIIKKLYFGRHSTDREVALMMLMAYLSYMLAELFYLSGILTVFFCGIVMSHYTWHNVTESSRVTTKHAFATLSFVAEIFIFLYVGMDALDIEKWRFVSDSPGTSVAVSSILLALIMVARAAFVFPLSFLSNLAKKNSHEKISIRQQVIIWWAGLMRGAVSIA…
>ZjNHX4	MALEIDSILGKWLGLNTTSSHTAVASTNLFVALLCACIIVGHLLEENRWINESITALSIGLCTGVVILLSTGGRSSHLLVFSEELFFIYLLPPIIFNAGFQVKKKHFFRNFMTIMLFGAIGTLISFGIISLGAIHFFQKMNIGSLDIADHLAIGAIFSATDSVCTLQVLNQVETPLVYSLVFGEGVVNDVTSFNASANHNLYRTSGR*
>ZjNHX5	MGFSLGSLLGGLRSGPDEASVNSVTLFVLLLCSCIVIGHLLEKNRWMTESVTALVIGLCSGIIILLTTEGKSSRLLLFNEEFFFIYLLPPIIFNAGFQVKKKQFFRNFITISLFGAVGSLISFVIIWLGTLQLFKSLDIGFLEVKDYLALGAIFSATDSVCTLQVLNQDETPLLYSLVFGEGVVNDATSVVLFNAIQKFDLSHISSTIAFQFVGNFLYLFLTSTFLGVAVGLLSAYVIKKLYFGRHSTDREVALMVLMAYLSYMVAELFDLSGILTVFFCGIVNSHYTWHNMTESSKVTTKHTFATFSFVAEIFIFLYVGMDALDIEKWNFVSKSPGKSVGVSAILLFLVLVGRAAFVFPLSFVSNLTRRSQSEKIGFKQQVTIWWAGLMRGAVSIALA…
>ZjNHX6	MAGVTETMIPYRILEEEGSSSSSSNPTDAVIFVGLCLVAGIACRHILRGTRVPYTVALLVIGIALGSLEYGTHHKLGKLGDGIRIWANIDPDLLLAVFLPALLFESSFSMEVHQIKRCIVQMFLLAGPGVVLSTFCLGSALKFTFPYDWSWKTSLLLGGLLSATDPVAVVALLKDLGASKKLSTIIEGESLMNDGTAIVVFQLFFQMVSGKSFDWGAIIKFLTQVSLGAVGIGLAYGIASVLWLGFIFNDTVIEITLTLAVSYIAYFTAQEVADVSGVLTVMTLGMFYAAVARTAFKGDSQQSLHHFWEMVAYIANTLIFILSGVVIAEGVLVHDIFENGNSWAYLILLYVYVQVSRLIVVVVLFPLLRYFGYGLDWKEATVLTWSGLRGAVALSLSLS…
>ZjNHX7	MAGLTETTIPCRILEEEGLSSSSSPTDAVIFVGLCLVAGIACRHVFQGTRVPYTVALLVFGIALGSLEYGTHHKLGKIGDGIRLSVKLSISAPEEGMEFVGEIEIFGKLLHHASWANIDPDLLLAVFLPALLFESSFSLEVHQIKRCMVQMFMLAGPGVVMSTFLLGSALKFTFPYDWNWKTSLLLGGLLSATDPVAVVALLKELGASKKLTTIIDGESLMNDGAAIVIYQLLLQMVLGKSFDWGAIIKFLIQASLGAVGIGLAFGIASVLWLRFVFNDTVIEITLTLAVSYIAYFTAQEWAGASGILTVMTLGMFYAAVARTAFKGDGLQSLHHFWEMVAYIANTVIFILSGVVIAEGALVHDILQNGNSWAYVVLLYVYVQVCRLVVIGVLFPLLRY…
>ZjNHX8	MALEIDSILGKWLGLNTTSSHTAVASTNLFVALLCACIIVGHLLEENRWINESITALSIGLCTGVVILLSTGGRSSHLLVFSEELFFIYLLPPIIFNAGFQVKKKHFFRNFMTIMLFGAIGTLISFGIISLGAIHFFQKMNIGSLDIADYLAIGAIFSATDSVCTLQVLNQDETPLLYSLVFGEGVVNDATSVVLFNAIQSFDLSHIGSSIALQFVGSFFYLFITSTLLGVLTGLVSAYIIKRLYFGRHSTDREVALMILMAYFSYMLAELFSLSAILTVFFCGIVMSHYTWHNVTESSRVTTKHAFATLSFVAEIFIFLYVGMDALDIEKWRVISNRAAFVFPLSFLSNLTKKSSFEKVNIKQQFTIWWAGLMRGAVSMALAYNQFTRSGHTQLRGNA…
>CsNHX1	MGLGLVSLLAKMEMVSTSDYTSVVSINLFVALLCTCIVLGHLLEENRWMN ESITALIIGLCTGVVILLTSGGTNSHLLVFSEDLFFIYLLPPIIFNAGFQ VKKKQFFRNFMTIMMFGAIGTLISFAIISFGAMNLFKKMNIGSLDIGDYL AIGAIFSATDSVCTLQVLNQDETPLLYSLVFGEGVVNDATSIVLFNAIQS FDLTNINSSTLLQLVGNFLYLFFTSTLLGVAAGLLSAFIIRKLYFGRHST DREVALMMLMAYLSYMLSELFFLSAILTVFFCGIVMSHYTWHNVTESSRV TTKHAFATLSFMCEIFIFLYVGMDALDIEKWRFVSDSPGTSIGVSSILLG LILVGRAAFVFPLSFLSNLTRKSSHEKIELKQQVTIWWAGLM…
>CsNHX2	MGVGLVSILAKMNRLSTSDHTEVVSINLFVALLLACIVIGHLLEENRWMN ESITALIIGLCTGIVILLTSGGKNSHLLVFSEDLFFIYLLPPIIFNAGFQ VKKKQFFRNFMTIMLFGAIGTLISFAIISFGAMRFFNKMNIGSLDVGDYL AIGAIFSATDSVCTLQVLNQDETPLLYSLVFGEGVVNDATSVVLFNAIQS FDLSHINSSTILQLVGSFLYLFATSTILGVVAGLLSAFIIKKLYFGRHST DREVALMMLMAYLSYMLAELFYLSAILTVFFCGIVMSHYTWHNVTESSRI TTKHAFATLSFVCEIFIFLYVGMDALDMEKWRFVNGSPGTSVGVSSILLG LILVGRAAFVFPLSFIANLTRKSPHEKIDIKQQFTIWWAGLM…
>CsNHX3	MKIISCTGITKPSFLLIRYELPALTFCLPQLTTPKTIWISINREKRTGFR TKCQYSVTSGTVASNSVSSSLSKTDTVNLGRKRGSYSLYSRPSLLEMKNE SMENRARVYEFLRGIGIVTDELDGLELPVTIDVMRERVDFLHKLGLTIED INNYPLVLGCSVKKNMIPVLDYLGKLGVRKSTFTEFLRRYPQVLHASVVV DLEPVVKYLQGMDIKPNDIPRVLEKYPEVMGFKLEGTMSTSVAYLVGIGV ARREIGGVLTRYPEILGMRVGRVIKPFVEYLENLGIPRLAVARLIEKRPH ILGFGLEERVKPNVESLLEFNVRQTSLASAIAQYPEIIGIDLKPKLLSQC SFLRSIIDLGPEDFGRVVEKMPQVVSLSKKPIVKHVDFLKDC…
>CsNHX4	MGLGVASVLMKSGILSSDADQVTIDSITLFVALLCACIVIGYLIEENRWF NESFTSLVIGLCTGVVILLTSGGKSSRILEFDEEFFFIYLLPPIIFNAGF QVKKKQFFRNFIIIMLFGVVGTLISFATIAIGASQLFKKLDIGFLEMGDY LAIGAILSATDSVCTLQCEISMFAAIGAILSATDSVCTLQVLNQDETPLL YSLVFGEGVVNDATSVVLFNAIQKFDISQMNSGLVWQFIGNFLHSTDREV ALMSLMAYLSYVMAELFDLSGILTVFICGIVMSHYTWHNVTESSRVTTKH GFATLSFIAEIFIFVYVGMDALDIEKWSFVSKSPGKSVGVSSILLGLVLV GRAAFVLPLSFLINLTKKSDSEKISFKQQITVWWAGLMRGAV…
>CsNHX5	MGVRAGSVFMKLGNLTDANQVTVDAVTLFVALICACIVIGHLLEKNRWFN ESITAVLIGLGTGTLILLTSGGRNSRILEFDEKFFFIYLLPPIIFNAGFQ VKKKQFFRNFMNIMLFGAVGTVVSFITISIAIGAILSATDSVCTLQVLNQ DETPLLYSLVFGEGVVNDATSVIGLLCAYVIKKLYFGRHSTDREVALMAL MAYLSYVMADLFDLSGIITVFFCGIVMSHYTWHNVTESSRVTTKHGFATL SFVCEILIFLYVGMDALDIEKWRFVSDSPGKSISVSSVLFGLVLVGRAAF VFPLSFLINLSKNSNTEKIDFRQQVTIWWAGLIRGSVSMALAYSQFTRSG HTQLPANAVLITSTITIVLFSTLVFGMLTKPLVRFLLPPTHS…
>CsNHX6	MAISETFAFLLSLPTSSSILNTDTVIAVTVFITLLCACIVIGHLLEENRW ANESITALLLGLATGLVVLLITKCQSSRLLVFSEDLFFIYLLPPIIFNAG FQVKKKQFFKNFSIILMFGICGTIISFCLISVGAYWLFKWIGVKSLEIKD YLAIGAILSATDSVCTLQVLNQDDTPFLYSVVFGEGVVNDATSIVLFNAV QSLDVRNVDFLTALKLLGTFLYLFFTSTALGIAVGLLSAYTIKTLYFGRH STDREVAIMMLLAYLSYMIAELLSLSGILTIFFCGIVMSHYTWHNVTESS RLTTKHGFATISFIAETFIFLYVGMDALDIDKWRQSKASASTSVAVSSTF FALVLVGRAAFVYPLANISNCFKRRDSSKIALKQQFIVWWAG…
>CsNHX7	MSMFEAIPVTHESVRCWWVKPKFSVKSKEFESGRRWSMVTSGLLRIVVRD EWTDFIRSIRANVIRVMNLGGDGHGKVVPITVFVAVLCLCLVIGHLFEEN RWVNESITAIFIVKKKQFFQNFLTILLFGVVGVFISTLIITAGSWWMFPK IGFVGLTPRDYLAIGTIFSSTDTVCTLQVLHQDESPLLYSLVFGEGVVND ATSVVLFNAVGKIDVNRLDGWAAAHVLVDFLYLFSTSTVLGVATGLSTAY ILKGLNFGKHSSVREIALMTLMAYLSYMLAEVMMIVHFINKLVFVISRHA FATMSFIAETFIFLYVGMDALDIEKWRTSKLSFGTSLGIYASTIFLICLG RAAFVFPLSAFSNYMNRNADRSSSITFKHQFTYSGVTWDPLN…
>CsNHX8	MMDELQISPADPRGSPGKDQQAAGVGILLQIMMLVLSFVLGHVLRRHRFY YLPEASASLLIGLIVGGLANISNTETSIRGWFNFHEEFFFLFLLPPIILY PYNFLLHRNSYDALQKPFFSNFGAIITFAIPGTFIASIVTGVLVLPFDEC LMFGALISATDPVTVLSIFQKIKGGRYVVGGVVGGVGEVGGVGVVVGFGT F
>CsNHX9	MGSMEEGAFPVKLNSASDSDSSWNPTDGVIFFGISMVMGIASRHLLRGTR VPYTVALLILGIALGSLEYGTHHQLGRIGDGIRLWANIDPNLLLAIFLPA LLFESSFAMEVHQIKRCMAQMILLAGPGVLISTFCLGAALKLTFPYQWSW KMSLLLGGLLSATDPVAVVALLKELGASKKLSTIIEGESLMNDGTAIVVY QLFYRMVLGQSFNVGSVLKFLTQVSLGAVGIGLAFGIASVLWLGFIFNDT VIEIALTLTVSYIAYFTAQEGADVSGVLAVMTLGMFYAAVARTAFKSDGQ QSLHHFWDMVSYIANTLIFILSGVFIAEGVIRTDHIFEGHGNSWGYLILL YVFVQVSRMIVVGVLYPSLRFFGYGLDWKEAIILVWSGLRGA…
>TaNHX1	MGLDLGALALKYTGLAVSDHDSIVAINIFIALLCGCIVFGHLLEGNRWVNESTTALVLGLITGGVILICTKGVNSRILIFSEDIFFIYLLPPIIFNAGFQVKKKQFFRNFATIILFGAAGTLISFVIITFGAMGLFSKLDVGPLELGDYLAIGAIFSATDSVCTLQVLNQDEAPLLYSLVFGEGVVNDATSVVLFNAIQNIDINHFDVFVLLQFIGKFLYLFFTSTVLGVAAGLLSAYIIKKLCFARHSTDREVAIMILMAYLSYMLSMLLDLSGILTVFFCGIVMSHYTWHNVTESSRVTTKHTFATLSFIAEIFLFLYVGMDALDIDKWKLASSSPKKPIALSAVILGLVMVGRAAFVFPLSFLSNLSKKESHPKISFNQQVIIWWAGLMRGAVSIA…
>TaNHX2	MALDLGALALRYTGLAVSDHDSIVAINIFIALLCGCIVFGHLLEGNRWVNESTTALVLGLITGGVILICTKGVNSRILIFSEDIFFIYLLPPIIFNAGFQVKKKQFFRNFATIILFGAAGTLISFVIITFGAMGLFSKLDVGPLELGDYLAIGAIFSATDSVCTLQVLNQDEAPLLYSLVFGEGVVNDATSVVLFNAIQNIDINHFDVFVLLQFIGKFLYLFFTSTVLGVAAGLLSAYIIKKLCFARHSTDREVAIMILMAYLSYMLSMLLDLSGILTVFFCGIVMSHYTWHNVTESSRVTTKHTFATLSFIAEIFLFLYVGMDALDIDKWKLASSSPKKPIALSAVILGLVMVGRAAFVFPLSFLSNLSKKESHPKISFNQQVIIWWAGLMRGAVSIA…
>TaNHX3	MALDLGALALKYTGLAVSDHDSIVAINIFIALLCGCIVFGHLLEGNRWVNESTTALVLGLITGGVILICTKGVNSRILIFSEDIFFIYLLPPIIFNAGFQVKKKQFFRNFATIILFGAAGTLISFVIITFGAMGLFSKLDVGPLELGDYLAIGAIFSATDSVCTLQVLNQDEAPLLYSLVFGEGVVNDATSVVLFNAIQNIDINHFDVFVLLQFIGKFLYLFFTSTVLGVAAGLLSAYIIKKLCFARHSTDREVAIMILMAYLSYMLSMLLDLSGILTVFFCGIVMSHYTWHNVTESSRVTTKHTFATLSFIAEIFLFLYVGMDALDIDKWKLASSSPKKPIALSAVILGLVMVGRAAFVFPLSFLSNLSKKESHPKISFNQQVIIWWAGLMRGAVSIA…
>TaNHX4	MEEPGSSPDDAVLFFGVSLVLGIGSRHLLRGTRVPYTAALLVLGVALGGLEYGTKHGLGKLGAGIRIWAAINPDLLLTVLLPALLFESSFSMEVHQIKKCMAQMVLLAVPGVVISTVLLGTAVKLTFPYDWNWETSFLFSGLLSATDPVAVVALLKDLGASKKLSTIIEGESLMNDGTAIVVYQLFYRMVLGRTYDAGSIIKFLSEVPFGAVALGLAFGIASVLWRSFIFNDTIIEISLTLAASYIAFFTAQDALEVSGVLAVMTLGMLYAAFAQTAFKGDNQQSLHHFWEMVAYIANTLIFILSGVIIADGVLQDNIHFERQASDAVQPYLNPEVGTMFVFFTGGIMFLTLTLNGSTTQLLLHLLGLRKFTATKFRVLKYTRYGMLNKALEAFGDLKD…
>TaNHX5	MGYQVVAAQLARLSGALGTSDHASVVSITLFVALLCACIVLGHLLEENRWLNESITALIIGLCTGVVILMTTKGKSSHVLVFSEDLFFIYLLPPIIFNAGFQVKKKQFFRNFMTITLFGAVGTMMSFFTISLAAIAIFSRMNIGTLDVSDFLAIGAIFSATDSVCTLQVLNQDETPFLYSLVFGEGVVNDATSVVLFNALQNFDPNQIDAIVILKFLGNFCYLFVSSTFLGVFTGLLSAYVIKKLYIGRHSTDREVALVMLMAYLSYMLAELLDLSGILTVFFCGIVMSHYTWHNVTESSRVTTKHAFATLSFIAETFLFLYVGMDALDIEKWKFASDSPGKSIGISSILLGLVLVGRAAFVFPLSFLSNLTKKTELEKISWRQQIVIWWAGLMRGAVS…
>TaNHX6	MATAVEPDDAVLFAGVSLVLGAACRHLFRGTRVPYTIAEYGTKDGLGKLGAGMRIWADINPDLLLAAFLPALLFESAFSMEAHQIKKCMAQMLLLAGPGVLMSTFLLGTALKLTSPYDWNWETSLLLGGLLSATDPVAVVAVLKELGTSKKLSTIIEGESLMNDGVSVVVYQLFLQMVLGRSFNTGSILMFLSEVSLGAVALGLAFAIISLLWLGFTFNDTILEMTLTLAVSYIAFYNVQDALKYSGILTVTALGMFYAAFAKTTFKGDNRRSLHDFWEIVAYIANTIIFILSGVIIADGVLRHNVHFERHGTSWGFLLLLYFYVQMARAAVVGALYLLLRYFGYGLDFKEAIIIVWSGLRGAVSLSLALSVKHASDTAQPFLKPEVGTMVCVLHCGIV…
>TaNHX7	MGYQVVAAQLARLSGALGTSDHASVVSITLFVALLCACIVLGHLLEENRWLNESITALIIGLCTGVVILMTTKGKSSHVLVFSEDLFFIYLLPPIIFNAGFQVKKKQFFRNFMTITLFGAVGTMMSFFTISLAAIAIFSRMNIGTLDVSDFLAIGAIFSATDSVCTLQVLNQDETPFLYSLVFGEGVVNDATSVVLFNALQNFDPNQIDAIVILKFLGNFCYLFVSSTFLGVFTGLLSAYVIKKLYIGRHSTDREVALVMLMAYLSYMLAELLDLSGILTVFFCGIVMSHYTWHNVTESSRVTTKHAFATLSFIAETFLFLYVGMDALDIEKWKFASDSPGKSIGISSILLGLVLVGRAAFVFPLSFLSNLTKKTELEKISWRQQIVIWWAGLMRGAVS…
>TaNHX8	MGYQVVAAQLARLSGALGTSDHASVVSITLFVALLCACIVLGHLLEENRWLNESITALIIGLCTGVVILMTTKGKSSHVLVFSEDLFFIYLLPPIIFNAGFQVKKKQFFRNFMTITLFGAVGTMMSFFTISLAAIAIFSRMNIGTLDVSDFLAIGAIFSATDSVCTLQVLNQDETPFLYSLVFGEGVVNDATSVVLFNALQNFDPNQIDAIVILKFLGNFCYLFVSSTFLGVFTGLLSAYVIKKLYIGRHSTDREVALVMLMAYLSYMLAELLDLSGILTVFFCGIVMSHYTWHNVTESSRVTTKHAFATLSFIAETFLFLYVGMDALDIEKWKFASDGISSILLGLVLVGRAAFVFPLSFLSNLTKKTELEKISWRQQIVIWWAGLMRGAVSIALAYN…
>TaNHX9	MATAAEPDDAVLFAGVSLVLGAACRHLFRGTRVPYTIALLVLGVALXXXEYGTKDGLGKLGAGMRIWANINPDLLLAAFLPALLFESAFSMEAHQIKKCMAQMLLLAGPGVLMSTFLLGTALKLTSPYDWNWETSLLLGGLLSATDPVAVVAVLKELGTSKKLSTIIEGESLMNDGVSVVVYQLFLQMVLGRSFNTGSILMFLSEVSLGAVALGLAFAIISLLWLGFTFNDTILEMTLTLAVSYIAFYTVQDALKYSGILTVTALGMFYAAFAKTTFKGDNRRSLHDFWEIVAYIANTIIFILSGVIIADGVLRHNVHFERHGTSWGFLLLLYFYVQMARAAVVGALYLLLRYFGYGLDFKEAIIIVWSGLRGAVSLSLALSVKRASDTAQPFLKPEVG…
>TaNHX10	METEEAGSPSPDDAVLFFGVALVLGIASRHLLRGTRVPYTVALLVLGVALGGLEYGTKHGLGKLGAGIRIWSAINPDLLLAVFLPALLFESSFSMEVHQIKKCMAQMVLLAVPGVVISTVLLGAAVKLTFPYDWNWKTSFLFSGLLSATDPVAVVALLKDLGASKKLSTIIEGESLMNDGTAIVVYQLFYRMVLGKTFDAGSIIKFLSQVSLGAVALGLAFGIASVLWLGFIFNDTIIEISLTLAVSYIAFFTAQDALEVSGVLAVMTLGMFYAAFAKTAFKGDSQQSLHHFWEMVAYIANTLIFILSGVVIADGVLQDNIHFERHGTSWGFLVLLYVFVQISRAVVVGVLYPLLRHFGYGMDIKEATVLVWSGLRGAVALSLSLSVKRASDSVQTYLK…
>TaNHX11	MCPPRLPSLIRSHSQQEKKETKLSSPHRSTGSLVSSLRSSPPSAAAAAAMGTKEPGSPSPDDAVLFFGVALVLGIASRHLLRGTRVPYTVALLVLGVALGGLEYGTKHGLGKLGAGIRIWAAINPDLLLAVFLPALLFESSFSMEVHQIKKCMAQMVLLAVPGVVISTVLLGAAVKLTFPYDWNWKTSFLFSGLLSATDPVAVVALLKDLGASKKLSTIIEGESLMNDGTAIVVYQLFYRMVLGKTFDAGSIIKFLSQVSLGAVALGLAFGIASVLWLGFIFNDTIIEISLTVAVSYIAFFTAQDALEVSGVLAVMTLGMFYAAFAKTAFKGDSQQSLHHFWEMVAYIANTLIFILSGVVIADGVLQDNIHFERHGTSWGFLLLLYVFVQISRAVVVGV…
>TaNHX12	METEEPGSPSPDDAVLFFGVALVLGIGSRHLLRGTRVPYTVALLVLGVALGGLEYGTKHGLGKLGAGIRIWAAINPDLLLAVFLPALLFESSFSMEVHQIKMVLLAVPGVVISTVLLGAAVKLTFPYDWNWKTSFLFSGLLSATDPVAVVALLKDLGASKKLSTIIEGESLMNDGTAIVVYQLFYRMVLGKTFDAGSIIKFLSQVSLGAVALGLAFGIASVLWLGFIFNDTIIEISLTLAVSYIAFFTAQDALEVSGVLAVMTLGMFYAAFAKTAFKGDSQQSLHHFWEMVAYIANTLIFILSGVVIADGVLQDNIHFERHGTSWGFLLLLYVFVQISRAVVVGVLYPLLRHFGYGMDIKEATVLVWSGLRGAVALSLSLSVKRASDSVQSYLKPEVGT…
>TaNHX13	MGLGLGDPPADYGSIMAVGLFVALMCICIIVGHLLEENRWMNESTTALLLGLGAGTVILFASSGKNSRLMVFSEDLFFIYLLPPIIFNAGFQVKKKQFFRNFMTITLFAVVGTLISFSIISLGAMGLISRLNIGSLELGDYLALGAIFSATDSVCTLQVLNQDETPFLYSLVFGEGVVNDATSVVLFNAIQNFDLGNFSSLKFLQFIGNFLYLFGASTFLGVASGLLSAYVIKKLYFGRHSTDREVAIMMLMAYLSYMLAELLDLSGILTVFFCGIVMSHYTWHNVTESSRVTTKHAFATLSFISETFLFLYVGMDALDIEKWKIVSETYSPMKSIGLSSIIVALVLVARAAFVFPLSYLSNLTKTTPGEKISIRQQVIIWWAGLMRGAVSIALAYNKF…
>TaNHX14	MGLISRLNIGSLELGDYLALGAIFSATDSVCTLQVLSQDETPFLYSLVFGEGVVNDATSVVLFNAIQNFDLGNFSSLKFLQFIGNFLYLFGASTFLGVASGLLSAYVIKKLYFGRHSTDREVAIMMLMAYLSYMLAELLDLSGILTVFFCGIVMSHYTWHNVTESSRVTTKHAFATLSFISETFLFLYVGMDALDIEKWKIVSETYSPMKSIALSSIILALVLVARAAFVFPLSYLSNLTKQTPGEKISIRQQVIIWWAGLMRGAVSIALAYNKFAKSGHTQLPSNAIMITSTIIIVLFSTIVFGLLTKPLIRLLIPARHLTREVSALSEPSSPKSVLEQLPGNGPETDLENAVSIRRPTSLRMLLASPTRSVHHYWRKFDNAFMRPVFGGRGFVPFVP…
>TaNHX15	MGLGLGDPPADYGSIMAVGLFVALMCICIIVGHLLEENRWMNESTTALLLGLGAGTVILFASSGKNSRLMVFSEDLFFIYLLPPIIFNAGFQVKKKQFFRNFMTITLFAVVGTLISFSIISLGAMGLISRLNIGSLELGDYLALGAIFSATDSVCTLQVLSQDETPFLYSLVFGEGVVNDATSVVLFNAIQNFDLGNFSSLKFLQFIGNFLYLFGASTFLGVASGLLSAYVIKKLYFGRHSTDREVAIMMLMAYLSYMLAELLDLSGILTVFFCGIVMSHYTWHNVTESSRVTTKHAFATLSFISETFLFLYVGMDALDIEKWKIVSETYSPMKSIALSSIILALVLVARAAFVFPLSYLSNLTKETPGEKISIRQQVIIWWAGLMRGAVSIALAYNKF…
>TaNHX16	MSLELSMALAAPPGGGLLAPPPPAPPGKEQQVAGVGILLQISMLVLSFVLGHVLRRHRFYYLPEASASLLIGLVVGGLANISNTETNTRTWFNFHEEFFFLFLLPPIIFQSGFSLSPKPFFANFGAIVTFAILGTFIASIVTGMLVYLGGLTFLMYKLPLVECLMFGALISATDPVTVLSIFQELGSDVNLYALVFGESVLNDAMAISLYRTMSSVRSNAAGGENIFMMILQFLEIFVGSMSSGVGVGFISALLFKYAGLDIDNLQNLECCLFVLFPYFSYMLAEGLGLSGIVSILFTGMVMKHYTYSNLSDNSQRFVSAFFHLLSSLAETFVFIYMGFDIAMEEHSWSHVGFIIFSIIFIIVASKCLFLCLLG*
>TaNHX17	MEAGAGAYYAAAPHQGAMPGFGGAVDEQQAAGVGILLQISMLVLSFVLGHLLRRRKFYYLPEASASLLIGMIVGGFANISNTQKSTRRWFNFREDFFLLFLLPPIIFQSGFNLAPKPFFSNFGAIITFAILGTFIASIVTGLLVYLAGLIFIIYRLPLVECMMFGALVSATDPVTVLSIFQELGTDVNLYALVFGESVLNDAVAISLYRTMASMRTSSSGQNIFLVILRFLENFVGSMSSGVGVGLISALLFKYAELGVENLHNLESCLFVLFPYFSYMLAEGLGLSGIVSILFTGIVMKRYTFYNLSEDSQRFTARFFHLLSSLAEAFIFIYMGFDIAMERQSWSHIGFIFFSIVFILVARAANVFSCAYMLNLARPPNSQIPREYQLALWYSGLRGA…
>TaNHX18	MSLELSMALAAPPGGGLLAPPPPAPPGKEQQVAGVGILLQISMLVLSFVLGHVLRRHRFYYLPEASASLLIGLVVGGLANISNTETNTRTWFNFHEEFFFLFLLPPIIFQSGFSLSPKPFFANFGAIVTFAILGTFIASIVTGMLVYLGGLTFLMYKLPLVECLMFGALISATDPVTVLSIFQELGSDVNLYALVFGESVLNDAMAISLYRTMSSVRSNAAGGENIFMMILQFLEIFVGSMSSGVGVGFISSLLFKYAGLDIDNLQNLECCLFVLFPYFSYMLAEGLGLSGIVSILFTGMVMKHYTYSNLSDNSQRFVSAFFHLLSSLAETFVFIYMGFDIAMEEHSWSHVGFIIFSIIFIIVASKCLFLCLLG*
>TaNHX19	MEAGAGAYYAAAPHQGAMPGFGGAVDEQQAAGVGILLQISMLVLSFVLGHLLRRRKFYYLPEASASLLIGMIVGGFANISNTQKSTRRWFNFREDFFLLFLLPPIIFQSGFNLAPKPFFSNFGAIITFAILGTFIASIVTGLLVYLAGLIFIIYRLPLVECMMFGALVSATDPVTVLSIFQELGTDVNLYALVFGESVLNDAVAISLYRTMASMRTSSSGQNIFLVILRFLENFVGSMSSGVGVGLISALLFKYAELGVENLHNLESCLFVLFPYFSYMLAEGLGLSGIVSILFTGIVMKRYTFYNLSEDSQRFTARFFHLLSSLAEAFIFIYMGFDIAMERQSWSHIGFIFFSIVFILVARAANVFSCAYILNLARPPHSQIPREYQLALWYSGLRGA…
>TaNHX20	MSLELSMALAAPPGGGLLAPPPPAPPGKEQQVAGVGILLQISMLVLSFVLGHVLRRHRFYYLPEASASLLIGLVVGGLANISNTETNTRTWFNFHEEFFFLFLLPPIIFQSGFSLSPKPFFANFGAIVTFAILGTFIASIVTGMLVYLGGLTFLMYKLPLVECLMFGALISATDPVTVLSIFQELGSDVNLYALVFGESVLNDAMAISLYRTMSSVRSNAAGGENIFMMILQFLEIFVGSMSSGVGVGFISSLLFKYAGLDIDNLQNLECCLFVLFPYFSYMLAEGLGLSGIVSILFTGMVMKHYTYSNLSDNSQRFVSAFFHLLSSLAETFVFIYMGFDIAMEEHSWSHVGFIIFSIIFIIVARAANVFSCAYLVNISRPEHRRIPLNHQKALCFSGL…
>TaNHX21	MRMEAGAYYAAAPHQGAMPGFGGAVDEQQAAGVGILLQISMLVLSFVLGHLLRRRKFYYLPEASASLLIGMIVGGFANISNTQKSTRRWFNFREDFFLLFLLPPIIFQSGFNLAPKPFFSNFGAIITFAILGTFIASIVTGLLVYLAGLIFIIYRLPLVECMMFGALVSATDPVTVLSIFQELGTDVNLYALVFGESVLNDAVAISLYRTMASMRTSSSGQNIFLVILRFLENFVGSMSSGVGVGLISALLFKYAELGVENLHNLESCLFVLFPYFSYMLAEGLGLSGIVSILFTGIVMKRYTFYNLSEDSQRFTARFFHLLSSLAEAFIFIYMGFDIAMERQSWSHIGFIFFSIVFILVARAANVFSCAYILNLARPPNSQIPREYQLALWYSGLRGA…
>TaNHX22	MAASSLWDELVVAASTGGSSGTVVSICVFTAVLCLCLVAGHLLEENKWVNESITALIIGCIVGALIFLLSKGRNSHILRFDEQLFFIYVLPPIIFNAGFQVKKKQFFHNFLTIMSFGVFGVFISVAIVSAGFYWLLPKVGFGKLDAVDYLALGVIFSSTDTVCTLQVISQDETPRLYSLVFGEGVVNDATSVVLFNAIKNMDITKIKSGAVLKVIGDFLYLFATSTILGATIGLFTAYVLKALYFGRHSTDREVALMALMAYLSYMLAELLSLSGILTVFFCGIVMSHYAWHNVTESSRITTRHIFATLSFIAETFIFLYVGMDALDMDKWKTTQASFKTSVGIFGVIISLILLGRAAFVFPLSILSNFMSGNSEKAPITFKHQVVIWWAGLMRGAVSI…
>TaNHX23	MAAGAPPQGAPTVEEQEEAAGVGILLQISMLVLAFVLSHLLRRRRVYYLPEASASLLIGLIVGGLASVSNAQKSTRRWFNFREELFFLFLLPPIIFQSGFSLAPKPFFSNFGAIITFAIVGTLIASIVTGVLVYLAGLIHLVYRMPLVECMMFGALVSATDPVTVLSIFQELGTDVNLYALVFGESVLNDAMAISLYRTMASLRTNASSQNIFVVILRFLENFFGSMSTGAGAGFISALLFKYSTLGVENLYNLESCLFVLFPYFSYMLAEGFGLSGIVSILFTGIVMKRYTFSNLSEDSQRFTAALFHLLSSLAETFVFIYMGFDIAMERQSWSHIGFIFFSVIFILVARAANVFSCAFLVNMVRPPQRQISRQYQQALWYSGLRGAMAFALALQSVH…
>TaNHX24	MATAAVPDDAVLFAGVSLVLGAACRHLLDGTRVPYTIALLYGTKDGLGKLGVGMRIWANINPDLLLAAFLPALLFESAFSMEAHQIKKCMAQMLLLAGPGVLMSTFLLGTALKLTSPYDWNWETSLLLGGLLSATDPVAVVAVLKELGTSKKLSTIIEGESLMNDGVSVVVYQLFLQMVLGRSFNTGSILMFLSEVSLGAVALGLAFAIISLLWLGFTFNDTILEMTLTLAVSYIAFYTVQDALKYSGILTVTALGMFYAAFAKTTFKGDNRRSLHDFWEIVAYIANTLIFILSGVIIADGVLRHNVHFERHGTSWGFLLLLYFYVQMARAAVVGALYLLLRYFGYGLDLKEAIIIVWSGLRGAVSLSLALSVKRASDTAQPFLKPEVGTMFVFFTGGI…
>TaNHX25	MATAAEPDDAMLFAGVSLVLGAACRHLLDGTRVPYTIALLVLGVALGSLEYGTKDGLGKLGAGMRIWANINPDLLLAAFLPALLFESAFSMEAHQIKKCMAQMLLLAGPGVLMSTFLLGTVLKLTSPYDWNWETSLLLGGLLSATDPVAVVAVLKELGTSKKLSTIIEGESLMNDGVSVVVYQLFLQMVLGRSFNTGSILMFLSEVSLGAVALGLAFAIISLLWLGFTFNDTILANSCSILLSILFFFTSNIVHYQVQDALKYSGILTVTALGMFYAAFAKTTFKGDNRRSLHDFWEIVAYIANTLIFILSGVIIADGVLRHNVHFERHGTSWGFLLLLYFYVQMARAAVVGALYLLLRYFGYGLDLKEAIIIVWSGLRGAVSLSLALSVKRASDTAQP…
>TaNHX26	MAAGAAPQGAPTVEEQEEAAGVGILLQISMLVLAFVLSHLLRRRRVYYLPEASASLLIGLIVGGLASVSNAQKSTRRWFNFREELFFLFLLPPIIFQSGFSLAPKPFFSNFGAIITFAIVGTLIASIVTGVLVYLAGLIHLVYRMPLVECMMFGALVSATDPVTVLSIFQELGTDVNLYALVFGESVLNDAMAISLYRTMASLRTNASSQNIFIVILRFLENFFGSMSTGVGAGFISALLFKYSTLGVENLYNLESCLFVLFPYFSYMLAEGFGLSGIVSILFTGVVMKRYTFSNLSEDSQRFTAALFHLLSSLAETFVFIYMGFDIAMERQSWSHIGFIFFSVIFILVARAANVFSCAFLVNMVRPPQRQISRQYQQALWYSGLRGAMAFALALQSVH…
>TaNHX27	MAASSLWDELVVAASTGGSSGTVVSICVFTAVLCLCLVAGHLLEENKWVNESITALIIGCIVGALIFLLSKGRNSHILRFDEQLFFIYVLPPIIFNAGFQVKKKQFFHNFLTIMSFGGFGVFISVAIVSAGFYWLLPKVGFGKLDAVDYLALGVIFSSTDTVCTLQVISQDETPRLYSLVFGEGVVNDATSVVLFNAIKNMDITKIKSRAVLKVIGDFLYLFATSTILGATIGLFTAYVLKALYFGRHSTDREVALMALMAYLSYMLAELLSLSGILTVFFCGIVMSHYAWHNVTESSRITTRHIFATLSFIAETFIFLYVGMDALDMDKWKTTQASFKTSIGIFGVIISLILLGRAAFVFPLSILSNFMSGNSEKAPITFKHQVVIWWAGLMRGAVSI…
>TaNHX28	MEEPGSSPDDAVLFFGVSLVLGIGSRHLLRGTRVPYTVALLVLGVALGGLEYGTKHGLGKLGAGIRIWAAINPDLLLAVFLPALLFESSFSMEVHQIKKCMAQMVLLAVPGVVLSTFLLGTAVKLTFPYDWNWKTSFLFSGLLSATDPVAVVALLKDLGASKKLSTIIEGESLMNDGTAIVVFQLFYRMVLGRSFDAGSIIKFLTEVSLGAVALGLAFGIASVLWLGFIFNDTIIEISLTLAVSYIAFFTAQDAFEVSGVLAVMTLGMFYAAFAKTAFKGDSQESLHHFWEMAAYIANTLIFILSGVVIADGVLQDNIHFEKHGTSWGYLLLLYVFVQISRAIVVSVLFPLLRHFGYGMDFKEAIVLVWSGLRGAVALSLSLSVKRGSDADQHYLKSEV…
>TaNHX29	MAASSLWDELVVAASTGGSSGTVVSICVFTAVLCLCLVAGHLLEENKWVNESITALIIGCIVGALIFLLSKGRNSHILRFDEQLFFIYVLPPIIFNAGFQVKKKQFFHNFLTIMSFGVFGVFISVAIVSAGFYWLLPKVGFGKLDAVDYLALGVIFSSTDTVCTLQVISQDETPRLYSLVFGEGVVNDATSVVLFNAIKNMDITKIKSGAVLKVIGDFLYLFATSTILGATIGLFTAYVLKALYFGRHSTDREVALMALMAYLSYMLAELLSLSGILTVFFCGIVMSHYAWHNVTESSRITTRHIFATLSFIAETFIFLYVGMDALDMDKWKTTQASFKTSIGIFGVIISLILLGRAAFVFPLSILSNFMSGNSEKAPITFKHQVVIWWAGLMRGAVSI…
>TaNHX30	MAAGAAPQGAPTVEEQEEAAGVGILLQISMLVLAFVLSHLLRRRRVYYLPEASASLLIGLIVGGLASVSNAQKSTRRWFNFREELFFLFLLPPIIFQSGFSLAPKPFFSNFGAIITFAIVGTLIASIVTGVLVYLAGLIHLVYRMPLVECMMFGALVSATDPVTVLSIFQELATDVNLYALVFGESVLNDAMAISLYRTMASLRTNASSQNIFVVILRFLENFFGSMSTGVGAGFISALLFKYSTLGVENLYNLESCLFVVFPYFSYMLAEGFGLSGIVSILFTGIVMKRYTFSNLSEDSQRFTAALFHLLSSLAETFVFIYMGFDIAMERQSWSHIGFIFFSVIFILVARAANVFSCAFLVNLVRPPQRQISRQYQQALWYSGLRGAMAFALALQSVH…
>VvNHX1	MGFELGSVVMKLGMVSTSDHSSVVSMNLFVALLCACIVVDHWLEEYRWMNESITALALGLCTGIIILLTT RGKSSHILVFSEDLFFIYLLPPIIFNAGFQVKKKQFFRTFMTIMLFGAIGTXISFGIISLGAIHFFKKMK IGSXDIEDXLALGXIFSATDSVCTLQVLNQDETPLLYSLVFGEGVVNDATSVVLFNAIQSFDLSHIDSSI ALQFIGNFLYLFITSTMLGVFAGLLSAYIIKKLYFGRHSTDREVAIMILMAYLSYMLAELFYLSAILTVF FCGIVMSHYTWHNVTESSRVTTKHAFATLSFVAEIFIFLYVGMDALDIEKWRFVSDSPGKSIGVSSILLG LVLVERAAFVFPLSFLSNLTKKSSSEKIHIEQQVTIWWAGLMRG…
>VvNHX2	MGLNSLAGLGMRSTSDQVSIDAITLFVALLCACIVIGHLLEEYRWMNESITALFIGLCTGIVLLLTTGGK ISLILLFNEELFFIYLLPPIIFNAGFQVKKKQFFRNFMTIILFGAIGTLISFGIISLGAIQLFKKLDIGF LEIGDYLAIGAIFSATDSVCTLQVLNQDETPLLYSLVFGEGVVNDATSVVLFNAIQRFDLSHITSGIAFQ FVGNFLSLFFASTLLGVFIGLLSAYIMKKLYFGRHSTDREVALMIVMAYLSYIMAELFYLSGILTVFFCG IVMSHYTWHNVTESSRVTTKHTFATLSFVSEIFIFLYVGIDALDIEKWRVVSNSPGTSIGVSSILLGLVL IGRAAFVFPLSFLSNLTKKSESDKIGFKQQITIWWAGLMRGAVS…
>VvNHX3	MGFLDAIPNKHSLQDSSSFLNTTTVIALCLFFALLCACIVIGHLLEEHRWANESITALLLGLCAGVVVLL VSKGRSSKILAFNEDLFFLYLLPPIIFNAGFQVKKKQFFKNFSIILMFGVFGTIISFCLISAGAFLLFKK IGITTLNIEDYLAVGAILSATDSVCTLQVLNQEETPFLYSVVFGEGVVNDATSIVIYNAVQSLDLSNIDA LTALKLLGTFLYLFFTSTILGVVAGLLSAYIIKTLYFGRHSTDREVALMMIMAYLSYMLAELLSLSGILT VFFCGIVMSHYTWHNVTESSRITTKHAFATISFIAETFIFLYVGMDALDIDKWRSSKASAGTSVSVSSAF LALVLIGRAAFVFSLSNILNFFKSAESTKVEFRQQFIIWWAGLM…
>VvNHX4	MMASQFGSMLTRLGNLSTSDHASVVSINLFVALLCGCIVIGHLLEENRWVNESITALVIGVCTGVVILLT SGGRSSHLLVFSEDLFFIYLLPPIIFNAGFQVKKKQFFRNFITIMLFGAVGTLISCGIITSGVMQFFSKL DIGSFDIGDYLAIGAIFSATDSVCTLQVLNQDETPLLYSLVFGEGVVNDAASVVLFNAIQSFDLTHTNLR IALQFIGNFFYLFFTSTMLGVVAGLLSAYIIKTLYFGRHSTDREVALMMLMAYLSYILAELFYLSGILTV FFCGIVMSHYTWHNVTESSRVTTKHAFATLSFVAEIFIFLYVGMDALDIEKWRFVSKTPGTSVAVSSILI GLVLVGRAAFVFPLSFLSNLAKKNPTEKITFRQQVIIWWAGLMR…
>VvNHX5	MSASGFAMNIAGDHAQVVLISVFVAVLCLCLVIGHLLEENRWLNESTTAIIIGCITGTIILLLSKGKSSH ILRFNEELFFIYLLPPIIFNAGFQVKKKQFFQNFITIMLFGVIGVFISSSIITAGAWWLFPRFGFTGLSA QDYLAIGTIFSSTDTVCTLQVLHQDETPLLYSLVFGEGVVNDATSVVLFNAVQKLDKSKLNGWAALRVLL DSLYLFSTSTALGVVAGLLTAYTLKTLYIGRHSTVREIALMVLMAYLSYTLAELFHLSGILTVFFCGILM SHYASHNVTQSSRITTRHIFATMSFIAETFIFLYVGIDALDIEKWKLSKLSFRTSVGIYSTVVLLISLGR AAFVFPLSTFSNYVHRRADRLSSISFKHQVIIWWAGLMRGAVSI…
>VvNHX6	MDDLPISPTEPRGSPSPGKEQQAAGVGILLQIMMLVLSFVLGHVLRRKKFYYLPEASASLLIGLIVGGLA NISDTETSIRAWFNFHEEFFFLFLLPPIIFQSGFSLSPKPFFSNFGAIVTFAIVGTFIASTVTGILVYLG GLIYLMYRLPFLECMMFGALISATDPVTVLSIFQELGSDMNLYALVFGESVLNDAMAISLYRTISLIKSH VPSEQNFFMVIVKFLETFVGSMSSGVGVGFTAALLFKYAGLDIDNLLNLECCLFVLFPYFSYMLAEGLGL SGIVSILFTGIVMKHYTFSNLSENSQRFVSAFFHLISSLAETFVFIYMGFDIAMEQHSWSHVGFIFFSIL FIIVARAANVFSCAYMVNLIRPAHRQIPLKHQKALWYSGLRGAM…
>AtNHX1	MLDSLVSKLPSLSTSDHASVVALNLFVALLCACIVLGHLLEENRWMNESITALLIGLGTGVTILLISKGKSSHLLVFSEDLFFIYLLPPIIFNAGFQVKKKQFFRNFVTIMLFGAVGTIISCTIISLGVTQFFKKLDIGTFDLGDYLAIGAIFAATDSVCTLQVLNQDETPLLYSLVFGEGVVNDATSVVVFNAIQSFDLTHLNHEAAFHLLGNFLYLFLLSTLLGAATGLISAYVIKKLYFGRHSTDREVALMMLMAYLSYMLAELFDLSGILTVFFCGIVMSHYTWHNVTESSRITTKHTFATLSFLAETFIFLYVGMDALDIDKWRSVSDTPGTSIAVSSILMGLVMVGRAAFVFPLSFLSNLAKKNQSEKINFNMQVVIWWSGLMRGAVSMALAY…
>AtNHX2	MTMFASLTSKMLSVSTSDHASVVSLNLFVALLCACIVIGHLLEENRWMNESITALLIGLGTGVVILLISRGKNSHLLVFSEDLFFIYLLPPIIFNAGFQVKKKQFFRNFVTIMAFGAIGTVVSCTIISLGAIQFFKKLDIGTFDLGDFLAIGAIFAATDSVCTLQVLNQDETPLLYSLVFGEGVVNDATSVVLFNAIQSFDLTHLNHEAAFQFLGNFFYLFLLSTGLGVATGLISAYVIKKLYFGRHSTDREVALMMLMAYLSYMLAELFALSGILTVFFCGIVMSHYTWHNVTESSRITTKHAFATLSFLAETFIFLYVGMDALDIEKWRFVSDSPGTSVAVSSILMGLVMLGRAAFVFPLSFLSNLAKKHQSEKISIKQQVVIWWAGLMRGAVSMAL…
>AtNHX3	MSIGLTEFVTNKLAAEHPQVIPISVFIAILCLCLVIGHLLEENRWVNESITAILVGAASGTVILLISKGKSSHILVFDEELFFIYLLPPIIFNAGFQVKKKKFFHNFLTIMSFGVIGVFISTVIISFGTWWLFPKLGFKGLSARDYLAIGTIFSSTDTVCTLQILHQDETPLLYSLVFGEGVVNDATSVVLFNAVQKIQFESLTGWTALQVFGNFLYLFSTSTLLGIGVGLITSFVLKTLYFGRHSTTRELAIMVLMAYLSYMLAELFSLSGILTVFFCGVLMSHYASYNVTESSRITSRHVFAMLSFIAETFIFLYVGTDALDFTKWKTSSLSFGGTLGVSGVITALVLLGRAAFVFPLSVLTNFMNRHTERNESITFKHQVIIWWAGLMRGAVSIAL…
>AtNHX4	MVIGLSTMLEKTEALFASDHASVVSMNLFVALLCACIVLGHLLEETRWMNESITALIIGSCTGIVILLISGGKSSRILVFSEDLFFIYLLPPIIFNAGFQVKKKQFFRNFMTIMLFGAIGTLISFVIISFGAKHLFEKMNIGDLTIADYLAIGAIFSATDSVCTLQVLNQDETPLLYSLVFGEGVVNDATSVVLFNAIQRFDLTNINSAIALEFAGNFFYLFILSTALGVAAGLLSAFVIKKLYIGRHSTDREVALMMLLAYLSYMLAELFHLSSILTVFFCGIVMSHYTWHNVTDKSKVTTKHTFAAMSFLAEIFIFLYVGMDALDIEKWDVVRNSPGQSIGVSSILLGLILLGRAAFVFPLSFLSNLTKSSPDEKIDLKKQVTIWWAGLMRGAVSMA…
>AtNHX5	MEEVMISPVEHDPQGQVKQQQAAGVGILLQIMMLVLSFVLGHVLRRHRFHYLPEASGSLLIGLIVGILANISDTETSIRTWFNFHEEFFFLFLLPPIIFQSGFSLQPKPFFSNFGAIVTFAIIGTFVASVVTGGLVYLGGSMYLMYKLPFVECLMFGALISATDPVTVLSIFQDVGTDVNLYALVFGESVLNDAMAISLYRTMSLVNRQSSSGEHFFMVVIRFFETFAGSMSAGVGVGFTSALLFKYAGLDTENLQNLECCLFVLFPYFSYMLAEGVGLSGIVSILFTGIVMKRYTFSNLSEASQSFVSSFFHLISSLAETFTFIYMGFDIAMEQHSWSHVGFILFSILFIGVARAVNVFGCAYLVNLFRQENQKIPMKHQKALWYSGLRGAMAFALAL…
>AtNHX6	MSSELQISPAIHDPQGQEKQQQAAGVGILLQIMMLVLSFVLGHVLRRHKFYYLPEASASLLIGLIVGGLANISNTETSIRTWFNFHDEFFFLFLLPPIIFQSGFSLQPKPFFSNFGAIVTFSVLGTFVASMVTGLLVYLGGVMFLMYRLPFVECLMFGSLISATDPVTVLSIFQELGSDVNLYALVFGESVLNDAMAISLYRTMSLVRSHSSGQNFFMVIVRFLETFVGSMSAGVGVGFTSALLFKYAGLDVDNLQNLECCLFVLFPYFSYMLAEGLSLSGIVSILFTGIVMKHYTYSNLSANSQRFVSAFFHLISSLAETFVFIYMGFDIAMEKHSWSHLGFIFFSILFIVIARAANVFGCGYLVNLARPAHRKIPMTHQKALWYSGLRGAMAFALAL…
>AtNHX7	MTTVIDATMAYRFLEEATDSSSSSSSSKLESSPVDAVLFVGMSLVLGIASRHLLRGTRVPYTVALLVIGIALGSLEYGAKHNLGKIGHGIRIWNEIDPELLLAVFLPALLFESSFSMEVHQIKRCLGQMVLLAVPGVLISTACLGSLVKVTFPYEWDWKTSLLLGGLLSATDPVAVVALLKELGASKKLSTIIEGESLMNDGTAIVVFQLFLKMAMGQNSDWSSIIKFLLKVALGAVGIGLAFGIASVIWLKFIFNDTVIEITLTIAVSYFAYYTAQEWAGASGVLTVMTLGMFYAAFARTAFKGDSQKSLHHFWEMVAYIANTLIFILSGVVIAEGILDSDKIAYQGNSWRFLFLLYVYIQLSRVVVVGVLYPLLCRFGYGLDWKESIILVWSGLRGA…
>AtNHX8	MTSIIGAALPYKSPEKAIASSSYSAENDSSPVDAVIFAGTSLVLGTACRYLFNGTRVPYTVVLLVIGIFLGSLEYGTKHNLGKLGHGIRIWNGINPDLLLAVFLPVLLFESSFSMDVHQIKRCMGQMVLLAGPGVLISTFCLGALIKLTFPYNWDWKTSLLLGGLLGATDPVAVVALLKELGASKKMTTLIDGESLMNDGVSVVVFQLFFKMVMGHNSDWGSIIKFLVQNSFGAVGIGLAFGIASVFWLKFIFNDTVAQITVTLSASYFAYYTAQEWAGVSGILTVMILGMFFAAFARTAFKGDSHQSLHHFWEMAAYIANTLVFMLSGVIIAESVLSGQTISYKGNSWSFLFLLYLYVQLSRCVVVGVLYPLLCRSGYGLDWKESIILTWSGLRGAVS…
>CpNHX1	MGVLETVKNIGSDHAPVVPLTLFVAVLCLCLVIGHLLEENRWVNESITAIIIGGVTGTIILVCSKGKDSHILTFNEEVFFIYLLPPIIFNAGFQVKKKQFFHNFLTIMLFGVIGVFISALIITSGSQWLFPRMGFHGLSARDYIAIGAIFSSTDTVCTLQVLHQEETPLLYSLVFGEGVVNDATSVVLFNAVQKIDITRLNSKTALHVFGDFCYLFSTSTVLGVTAGLLTAYILKTLYFGRHSSVRELAIMVLMAYLSYMLAELLELSGILTVFFCGVIMSHYAWHNFKDNHQASTSTTSRCMLKVTISVFQWFLHVFSMMSFVAETAIFLYVGMDALDIEKWKITKLSLWKLVGTYTITVFLILLGRAAFVFPLSAISNYFNKREDRSSSSSIITFKQ…
>CpNHX2	MTPVWSYVMSKWQTLSTSDHASVVSINLFVALLCACIVIGHLLEETRWMNESITALFIGMFTGVIILLVSGGKSSHLLLFSEDIFFIYLLPPIIFNAGFQVKKKQFFVNFITIMLFGAIGTLVSCSIISLGAFQIFQRMDVGTLDIADILAIGAIFAATDSVCTLQILNQDETPLLYSLVFGEGVVNDATSVVLFNAIQSLDLSKVDARVALHFIGSFFYLFSTSTLLGVFVGLLSAYTIRKLYFGRHSTDREVALMMLMAYLSYMLAELLDLSGILTVFFCGIVMSHYTWHNVTESSRVTTKHAFATLSFISETFIFVYVGMDALDIEKWSYVSDSPGTSVAVSAILLGLVMVGRAAFVFPLSFLSNLVKKSASEKITFRQQVIIWWAGLMRGAVSIA…
>CpNHX3	FWRSEFPNPVIRVIIFINVSNSETATDLSSRRRSIMGMEDEAQIMVISPAEPKGSPVKDQQAAGVGILLQIMMLVLSFVLGHVLRRHRLYFLPEASASLLIGLIVGGLANISNTQTNIRACLSPKPFFSNFGAIVTFAILGTFIASVVTGGLVYLGGLMFLMYRLPFVECLMFGALISATDPVTVLSIFQELGTDVNLYALVFGESVLNDAMAISLYRTMSLVRSHAYHGKNFFFVIVRFLETFVGSMSAGLDIDKYMLAEGFGLSGIVSILFTGMVMKHYTYSNLSESSQQFVAEFFHLFSSLAETFMAANVFSCAYLVNLVRPAHRQVPPKHQKALWYCGLRGAMAFALALQSIHDLPDGHGQTIFTATTAIVILTVLLIGGSTGTMLEVLQVVGGN…
>CpNHX4	MTPILNYVVSKWQALSTSDHASVVSINLFVALLCACIVIGHLLEETRWMNESITALLIGMFAGIVILLVSRGKSSHLLLFSEDTFFIYLLPPIIFNAGFQVKKKQFFVNFMTIMLFGAIGTLVSCFIISLGAFQFFKKMDVGSLDIADILAIGAIFAATDSVCTLQILSQDETPLLYSLVFGEGVVNDATSVVLFNAIQSIDLSNIDARVAIHFLGSFFYLFSTSTLLGVFVGLLSAYIIRKLYFGRHSTDREVALMILMAYLSYMLAELLDLSGILTVFFCGIVMSHYTWHNVTESSRVTTNPGTSVAVSAMLLGLVMVGRAAFVFPLSFLSNLAKKSADEKITFREQVIIWWAGLMRGAVSIALAYHQFTRAGHTQLRGNAMMITSTVTVVLFSTMV…
>CpNHX5	MDSFLGNTVMKLALKSDPEEHRVALFVLLLCACIVIGHLLEKSRWINESVTAIFIGLFTGTLILLTTKGRNSRILVFSEELFFIYVLPPIIFNAGFQVKKKQFFRNFLMIMLFGAVGTAISFFIISLGSLHIFKKLDIGFLDVGDYFALGAILSATDSVCTLQVLNQDETPLLYSLVFGEGVVNDATSVVLFKAIQRFDLSHITSSNAIQLLGNFSYLFLMSTLLGVIVGLSSAYIIKKLYFGRQALSFLPLFIKFISFAKRIPMHSTDREVALMILMPYLSYMTAELCNLSGILTMFFCGIVMSHYTWHNVTESSRVTTKHTFATLSFVSETFIFLYVGMDALDIEKWKIVGRRPWTSAGVSLILLGLVLAARAAFVFPLSFISNLTRKSQSDRIGFK…
>CpNHX6	MASEMIVESGSSIIDFGMELVADHTSVVSLNLFVALLCGCIVVGHLLEENRWINESITALVIGLCTGIIILLTTRGKSSHLFLFNEELFFIYLLPPIIFNAGFQVKKKQFFRNIMTIVLFGAFGTLISFCIISLGALHFFQKMNIGSLDLGDYLAIGAIFSATDSVCTLQNFDLSHMNSSIILQFIGNFLYLFIASTVLGILVGLLSAYIIKKLYFGRHSTDREVALMILMAYFSYMLAELFYLSAILTVFFCGIVMSHYTWHNVTESSRVTTKHAFATLSFVAEIFIFLYVGMDALDIEKWRFVSHSPGKSIGVSSILLGLVLVGRAAFVFPLSSLSNLTKKSSHEKLNLEQQVTIWWAGLMRGAVSMALAYNQVCRRTYQN
>CpNHX7	MASEMIVESGSSIINFGMELVADHTSVVSLNLFVALLCGCIVVGHLLEENRWINESITALVIGLCTGIIILLTTRGKSSHLFLFNEELFFIYLLPPIIFNAGFQVKKKQFFRNIMTIVLFGAFGTLISFCIISLGALHFFQKMNIGSLDLGDYLAIGAIFSATDSVCTLQVRNSSNFDLSHMNSSIILQFIGNFLYLFIASTVLGILVGLLSAYIIKKLYFGRHSTDREVALMILMAYFSYMLAELFYLSAILTVFFCGIVMSHYTWHNVTESSRVTTKHAFATLSFVAEIFIFLYVGMDALDIEKWRFVSHSPGKSIGVSSILLGLVLVGRAAFVFPLSSLSNLTKKSSHEKLNLEQQVTIWWAGLMRGAVSMALAYNQFTRSGHTHLPGNAIMITST…
>CpNHX8	MTRFWGSDFLTPVVGDLASSSTETTQFPERPETSADDRCSIGRSMGMEEEAQIMLISPAEPKGSPVKDQQAAGVGILLQIMMLVLSFVLGHVLRRHRVYFLPEASASLLIGLIVGGLANISNTETNISGEVSCGRFAKRNELAKFPHRFWGSDFLTPVVGDLASSSTETTQFPERPETSADDRCSIGRSMGMEEEAQIMLISPAEPKGSPVKDQQAAGVGILLQIMMLVLSFVLGHVLRRHRVYFLPEASASLLIGLIVGGLANISNTETNISLSPKPFFSNFGAIVTFAILGTFIASVVTGGLVYLGGLMFLMYRLPFVECLMFGALISATDPVTVLSIFQELGTDVNLYALVFGESVLNDAMAISLYRTMSLVRSHAYSGKNFFFVIVRFLETFVGS…
>OsNHX1	MGMEVAAARLGALYTTSDYASVVSINLFVALLCACIVLGHLLEENRWVNESITALIIGLCTGVVILLMTKGKSSHLFVFSEDLFFIYLLPPIIFNAGFQVKKKQFFRNFMTITLFGAVGTMISFFTISIAAIAIFSRMNIGTLDVGDFLAIGAIFSATDSVCTLQVLNQDETPFLYSLVFGEGVVNDATSIVLFNALQNFDLVHIDAAVVLKFLGNFFYLFLSSTFLGVFAGLLSAYIIKKLYIGRHSTDREVALMMLMAYLSYMLAELLDLSGILTVFFCGIVMSHYTWHNVTESSRVTTKHAFATLSFIAETFLFLYVGMDALDIEKWEFASDRPGKSIGISSILLGLVLIGRAAFVFPLSFLSNLTKKAPNEKITWRQQVVIWWAGLMRGAVSIAL…
>OsNHX2	MELGLGMGMGLGDPPADYGSIAAVGMFVALICVCIVVGHLLEESRWMNESITALIIGLGTGGVILMVSSWKHSRILVFSEDLFFIYLLPPIIFNAGFQVKKKQFFRNFMTITLFGAIGTLISFSVISLGSLGLISRLNIGSLDLGDYLALGAIFSATDSVCTLQVLNQDETPFLYSLVFGEGVVNDATSVVLFNAMQNFDLANFSSVKFLQFIGNFLYLFATSTFLGVAAGLLSAYIIKKLYFGRHSTDREVSIMMLMAYLSYMLAELLDLSGILTVFFCGIVMSHYTWHNVTESSRVTTKHAFATLSFIAETFLFLYVGMDALDMEKWKIVGETFSPMKSIALSSTILFLVLVARAAFVFPLSFLANLTKKTEEGKISIKQQVIIWWAGLMRGAVSIA…
>OsNHX3	MGLDLGALVLKSGGLLVSDYDSIVAINIFVALLCSCIVIGHLLEGNRWVNESITALVMGLITGGVILLVSGGKNSHILVFSEDLFFIYLLPPIIFNAGFQVKKKQFFRNFMTIILFGAVGTLISFVIISLGAMTLFKKLDVGPLQLGDYLAIGAIFSATDSVCTLQVLNQDETPLLYSLVFGEGVVNDATSVVLFNAIEDIDIANFDSLVLLAFIGNFLYLFFTSTLLGVVAGLLSAYIIKKLCFARHSTDREVAIMILMAYLSYMLSMLLDLSGILTVFFSGIVMSHYTWHNVTESSRITTKHTFATLSFIAEIFLFLYVGMDALDIEKWKLASSSPKKPIALSATILGLVMVGRAAFVFPLSFLSNLSKKETRPKISFKQQVIIWWAGLMRGAVSIA…
>OsNHX4	MAWWWWWSEAVVVGGGTGGGSSGTVVSICVFTAVLCVCLVAGHLLEENKWVNESITALLIGCVVGAIIFLLSEGKNSRILRFDEQLFFIYVLPPIIFNAGFQVKKKQFFHNFLTIMSFGIFGVFISVAIVSTGCYWLFPKVGFGDLGAVDYLDLILFTTTALGAIFSSTDTVCTLQVISQDETPRLYSLVFGEGVVNDATSVVLFNAIKNLDITQLKGGVALKVISDFLYLFFTSTMLGVTIGLSTAYALKALYFGRHSTDREVALMALMAYLSYMLAEFLDLSGILMVFFCGIVMSHYAWHNVTESSRITTRHIFATLSFIAETFIFLYVGMDALDIDKWKTSETSFKTSLGIFGIIISLVLLGRAAFVFPLSIMSNYMSGSSEKAPITFNHQFTFSG…
>OsNHX5	MALELSLVSASPPGGLAASPPPPAAIPGKEQQVAGVGILLQISMLVLSFVLGHVLRRHRFYYLPEASASLLIGLVVGGLANISNTETNTRTQSGFSLSPKPFFANFGAIVTFAILGTFIASVVTGVLVYLGGLTFLMYKLPFVECLMFGALISATDPVTVLSIFQELGTDVNLYALVFGESVLNDAMAISLYRTMSLVRSQAAAGENFFMMVFQFLETFVGSLSSGCITAQNILNYFKGTFGIVVLELDLSLLLYPFPKFYMETLFAKHERLCMLSIDHVKLQYLCITIYHLLIACFTVNYFIYYLILCNLDHSVYLFKYAGLDIDKYMLAEGLGLSGIVSILFTGMVMKHYTFSNLSNNSQRFVSAFFHLLSSLAETFVAVNVFSCAYLVNMSRPEHR…
>OsNHX6	MMFGALVSATDPVTVLSIFQELGTDVNLYALVFGESVLNDASLILSNLFKYAALGVENLHNLESCLFVLFPYFSYMLAEGFGLSGIVSILFTGIVMKRYTFYNLSEDSQRFTARFFHLLSSLAEAFVFIYMGFDIAMERQSWAANVFSCAYILNLARPVHCQIPRQYQLALWYSGLRGAMAFALALQSIHDLPEGHGETIFTATTSIVVLTVLLIGGSTGTMLESLQHNFDGNNAGYPGQRYGEETSTSSNFTMKLKELQRRYSSSHLILKLYLLIALL*
>OsNHX7	MDNPEAEPDDAVLFVGVSLVLGIASRHLLRGTRVPYTVALLVLGVALGSLEFGTKHGMGKLGAGIRIWANINPDLLLAVFLPALLFESSFSMEIHQIKKCMAQMVLLAGPGVLISTFFLGSALKLTFPYNWNWKTSLLLGGLLSATDPVAVVALLKELGASKKLSTIIEGESLMNDGTAIVVYQLFYRMVLGRTFDAGSIIKFLSEVSLGAVALGLAFGIASVLWLGFIFNDTIIEIALTLAVSYIAFFTAQDALEVSGVLTVMTLGMFYAAFAKTAFKGDSQQSLHHFWEMVAYIANTLIFILSGVVIADGVLENNVHFERHGASWGFLLLLYVFVQISRILVVVILYPLLRHFGYGLDLKEATILVWAGLRGAVALSLSLSVKRASDAVQTHLKPVD…
>PeNHX1	MNFGLRMVSEPDQAPIHSITLFVALLCACILIGHLLEKHRWINESITALAIGLCTGTLILLTTKGRSSHI LLFDEQLFFIYLLPPIIFNAGFQVKKKQFFRNFMTIMLFGAVGTLISFIIISLGTAQLFKKLDIGFLDTV DYLGLGAIFSATDSVCTLQVLDQEETPLLYSLVFGEGVVNDATSIVLFNAILRFDLSHITSSSAIHLLGN FFYLFGTSTALGIAVGLISAYIIKKLYFGRHSTDREVALMILMAYLSYIMAELFNLSGILTVFFCGILMS HYTWHNMSESSRVTTKHAFATMSFISEIFIFLYVGMDALDIEKWKIVSKSPGKSIGVSSILLGLVLVGRA ASIFPLSFISNSTKKSQSDKIGFKQQIVIWWAGLMRGAVSMALA…
>PeNHX2	MESYVSSIGSKLQMLTTSDHASVVSMNLFVALLCACIVIGHLLEENRWMNESITALIIGLCTGVVILLIS RGKSSHLLVFSEDLFFIYLLPPIIFNAGFQVKKKQFFRNFMTIMLFGAVGTLISCFIISLGAMQFFKKLD IGPLDIGDYLAISAIFAATDSVCTLQVLNQDETPLLYSLVFGEGVVNDATSVVLFNAIQSFDLTNINAAT AWDFVRNFFYLFLASTLLGVITGLISAYIIRRPYFGRHSTDREVALMMLMAYLSYMLAELFYLSGILTVF FCGIVMSHYTWHNVTESSRVTTKHAFATLSFVAETFIFLYVGMDALDIEKWRFVSHSPGTSVAVSSILLC LVMVGRAAFVFPLSFLSNLAKKSPNEKISFKQQFIIWWAGLMRG…
>PeNHX3	MEAYMSSIGSKLQMLSTSDHASVVSMNLFVALLCACIVIGHLLEETRWMNESITALIIGVGTGIVILLIS GGKSSRLLVFSEDLFFIYLLPPIIFNAGFQVKKKQFFRNFMTIILFGAVGTLICCAIISIGAMQIFEKMD IGPLDIGDYLAIGAIFAATDSVCTLQVLSQDDTPLLYSLVFGEGVVNDATSVVLFNAIQSFDLTNINAVI AWEFVRNFLYLFLTSTMLGVLTGLVSAYIIKKLYFGRHSTDREVALMILMAYLSYMLAELFYLSGILTVF FCGIVMSHYTWHNVTESSRVTTKHAFATLSFVAEIFIFLYVGMDALDIEKWRFVSDSPGTSVAVSSILLG LVMVGRAAFVFPLSFVSNLSKKSPHEKIGFRQQFIIWWAGLMRG…
>PeNHX4	MADILWKMGAMLSSDHSSVVPINLFVALLCACIVIGHLLEEQRWMSESITALAVGLCTGIVILLTTGGKS SHLLVFSEDLFFIYLLPPIIFNAGFQVKKKQFFRNFMTIMLFGAVGTLISTAIISIGAAHFSKKMNISSL RIGDYLAIGAIFSATDSVCTLQVLNQDETPLLYSLVFGEGVVNDATSVVLFHAIQSIDLSHINSSIAAEF LGNFLYLFISSTILGVLTGLLSAYIIKKLYFGRHSTDREVALMILMAYLSYMLAELFYLSAILTVFFCGI VMSHYTWHNVTESSRITTKHAFATWSFVAEIFIFLYVGMDALDIEKWKVVSDSPGTSVMVSSILLGLVLV GRAAFVFPLSFLSNLTKKFPYEKIDIKQQVTIWWAGLMRSAVSM…
>PeNHX5	MATKISNAAMFGLSPENMSSHEHLPLGLDSSFLNTSTIIALCVFFALLCACITIGHLLEENRWANESITA LLLGLCAGGVVLLVRKGESSHLLKFSEDLFFLYLLPPIIFNAGFQVKKKRFFKNFSTILLFGIFGTVISF CIISLGVFWIFRKIGVKSLSLKDHLAIGAIMSATDSVCTLQVLSQDETPFLYSIGFGEGVVNDATSIVLF NSVQTLDFHNIDGLTVLKLIGTFLYLLFTSTALGIAVGLLSAFIIKTLYFGRHSTDREFALMILMAYLSY LLAELLNLSGILTVFFCGIVMSHYTWHNVTESSRITTKHAFATMSFIAETFIFLYVGMDALDIDKWRESK ASAGTSAAVSSTLFALVLVGRAAFVFPIANILNCVQKRERSKIH…
>PeNHX6	MSTVVEELLQMQISPAGGGGGRDSQSHPGKEQQAAGVGILLQIMMLVLSFVLGHVLRRHRFYYLPEASAS LLIGLIVGALANISNTETSIRAWFNFHEEFFFLFLLPPIIFQSGFSLSPKPFFSNFGAIVTFALLGAFIA SVVTGVLVYLGGLIYLTYRLPFVECLMFGALISATDPVTVLSIFQELGIDTNLYALVFGESVLNDAMAIS LYRTMSSLKSHAPGQNFFMVIFRFLETFVGSLSAGVGVGFISALLFKYAGLDIDNLQNLECCLFVLFPYF SYMLAEGLGLTGIVSILFTGIVMKHYTYSNLSENSQRFVSAFFHLISSLAETFVFIYMGFDIAMEQHSWS HVGFIFFSIIFIGVARAANVFSCAYLVNLVRPAPRQIPVKHQKA…
>PgNHX1	MEVLETVPLHAQAQVQGATSSSMFSIDAVIALCVFFALLSACIIIGHLLHGNRWANESITALLLGLLSAGVVLLCTKGKS SRLLSFSDNLFFLFLLPPIIFNAGFQVKKKRFFKNFSTIFLFGVLGTCISFCIISLGVFWLFRKLGVTALGVQNYLAIGA ILSATDSVCTLQVLSQDETPFLYSIVFGEGVVNDATSIVLFNAVQSIDFSNINGLIALKLLGTFLYLFFTSTALGIAAGL LSAYIIKTLYFGRHSTDREVALMMLLAYLSYMLAELFDLSGILTIFFCGIVMSHYTWHNVTESSRITTKHIFATISFISE TFIFLYVGMDALDINKWRNAKASAATSIAISSTLLGLMMIGRAAFVFPLANILNFTKRSDSEKIVFRQQFIMWWA…
>PgNHX2	MAALLSAAISRVHMLSTSDHASVVSINLFVALLCACIVIGHLLEESRWINESITALLIGLCTGVIILLTTGMKSSHLMVF SEDLFFIYLLPPIIFNAGFQVKKKQFFRNFITIMSFGAIGTLVSCAIITLGVTQMFKRLDVGPLDIGDYLAIGAIFAATD SVCTLQVLNQDETPLLYSLVFGEGVVNDATSVVLFNAIQSFDITHMDHRIALQFIGNFFYLFVSSTMLGVLTGLLSAYII KKLYFGRHSTDREVALMMLMAYLSYMLAELFYLSGILTVFFCGIVMSHYTWHNVTESSRITTKHTFATLSFVAEIFIFVY VGMDALDIEKWRFVSNSPGTSVAVSSVLLVLVLAGRAAFVFPLSFLSNLAKKTQNEKISFRQQVIIWWAGLMRGA…
>PgNHX3	MTAPTDVLLCVGVFCVIGVACRHLLGSTRVPYTVALLILSIAIGCLGRPLPLPLPLPPSLHFLVWYYLAFRKVWRWHQTL SVFILIIVGTYMVRDDQFRKEYQLKLDFLSGAKIDPDLLLAVFLPPLLFEGSFSMEVQQIKKCMVQMLLLAGPGVIISTF CIGSALKLTLPYEWSWQTSLLLGAVLSATDPVAVVALLKDLRTSKKMSTIIEGESMMNDGASIVVYRLFYNMMLGKHFNW EAIGKYLTIATSGALGIGIAFGIATILCLDFVFNDPMINLSLTLAGSYIAYFVAQEGADVSGILTVVSFGMFMAVVARTT FTSHARRSLNHSWEFIAYIANTLIFILSGIIMAEGIINSDNLDRSGSSWAYLVLVYVIVQLTRVIIVVLLYPALQ…
>PgNHX4	MAISAISHILTKLGMVSTSDHASVVSMNLFVALLCACIVIGHLLEENRWMNESITALVIGLCTGVVILLTTRWKSSHLLV FSEDVFFIYLLPPIIFNAGFQVKKKQFFRNFMTIMLFGAVGTLISFFIISLGAMYILNKLLNISALEMSLGDYLAIGAIF SATDSVCTLQVLNQDETPLLYSVVFGEGVVNDATSVVLFNAIQSFDLSNINSKTAFQFIGNFLYLFISSTLLGVLAGLLS AYIIKKLYFGRHSTDREVALMMLMAYFSYMLAELCNLSAILTVFFCGIVMSHYTWHNVTESSRVTTKHTFATLSFVAEIF IFLYVGMDALDIERWKLVSDSPAKSVKLSSILLGLVLLGRAAFVFPLSFLSNLTKKSKYDKIDWKQQITIWWAGL…
>PgNHX5	MALNVGAVSRMLQMRSEADQVSVFALTLFVALLCACIVIGHLLEKNRWINESITAIAIGLITGTILLFATKGKSSHVLVF SEELFFIYLLPPIIFNAGFQVKKKQFFRNFMTITSFGIVGTLISFAIISLGSAQLFKHLEVGFLDLSDYLAIGAIFSATD SVCTLQVLSQDEKPLLYSLVFGEGVVNDATSVVIFNALQKFDLSRITSGVALRFAASLSYLFLTSTLLGVAVGLLSAYII KKLYFGRHSTDREVALMILLAYLSYMIAELFSLSGILTVFFCGIVMSHYTWHNVTDNSRITTKHAFATLSFISEIFIFLY VGMDVLDIEKWKVVGKRLGTSVAVSSILLFLIMVGRAAFVFPLSFISNLNRKSASHKIGLKHQVIIWWAGLMRGA…
>PgNHX6	MEIDTASIVTGLGMFSSSDHTSVIVSLNLFVALLCTCIVVGHYLEENRWMNESITALAIGLCTGIIILLTTKGKSSHLMV FSEDLFFIYLLPPIIFNAGFQVKKKQFFRNFMTIMLFGAVGTLISFAIISFGAIHIFKKMRIGSLEIGDYLAIGAIFSAT DSVCTLQVLNQDETPLLYSLVFGEGVVNDATSVVLFNAIQSFDLSHINSSIALQFIGNFLNLFISSTMLGILAGLLSAYI IKKLYFGRHSTDREVALMILMAYLSYMLAELFYLSAILTVFFCGIVMSHYTWHNVTESSRVTTKHAFATLSFVAEIFIFL YVGMDALDIEKWGVVSNSPGKSIGVSSIILGLVLVGRAAFVFPLSVLSNLTKKSKDEQIDFKQQITIWWAGLMRG…
>PgNHX7	MMEELLQISPNHDPHGGGGGGGGGGGQAGKEQQAAGVGILLQIMMLVLSFVLGHVLRRHKFYYLPEASASLLIGLIVGGL ANISNTETSIRAWFNFHEEFFFLFLLPPIIFQSGFSLAPKPFFSNFGAIVTFAIGGTFIAAVVTGILVYLGGLMFLMYKL PFVECLMFGALISATDPVTVLSIFQELGTDVNLYALVFGESVLNDAMAISLYRTMSLVRSNASSEQNFLMVVVRFLETFV GSMSAGVGVGFISALLFKYAGLDIDNLQNLECCLFVLFPYFSYMLAEGLGLSGIVSILFTGIVMKHYTYSNLSQNSQQFV SAFFHLISSLAETFVFIYMGFDIAMEQHSWSHVGFIFFSILFIIVARAANVFSCAYLVNLVRPAHRKIPPKHQKA…
>PgNHX8	MEAFSFLLPSQVRESSSFFNIGTVVALCVFFALLCACIIIGHLLHGNRWANESITALLLGLCSGVVVLLVSKGQSSRILS FSENLFFLYLLPPIIFNAGFQVKKKQFFKNFTTILLFGVLGTVISFCVISLGVFLLFKKIGLTSLGIKDYLAVGAILSAT DSVCTLQVLSQDETPFLYSIVFGEGVVNDATSIVLFNAVQSLDVSNISGLTALKLLGNFLYLFFTSTILGIAAGLLSAYI IKALYFGRHSTDREVALMMLMAYLSYMLAELMNLSGILTVFFCGIVMSHYTWHNVTESSRITTKHAFATISFIAETFIFL YVGMDALDVDKWKSSKASPATSVAVSATFLGLLLVGRAAFVFPIANISNLLKKRESSKIEFRQQFIIWWAGLMRG…
>PgNHX9	MAFNELVRNLGGDHPQVVPITVLVAILCLCLVIGHLLEENRWVNESITAILVGCLSGILILLGSKGKSSHILRFNEELFF MYLLPPIIFNAGFQVKKKQFFQNFFTIMLFGVVGVFISVFVITAAIGTIFSSTDTVCTLQVLHQDETPLLYSLVFGEGVV NDATSVVLFNAVQKLDVSRLDSQTALHIIGDFCYLFSTSTALGIATGLLTSYFLKTLYFGRHSSVREIALMVLMAYLSYM LAELLELSGILTVFFCGILMSHYAWHNVTEHSRVTTRHVFSMMSFVAETFIFLYVGMDALDLEKWKMSTLSFGTSIGIYG IIIFLILLGRAAFVIIWWAGLMRGAVSIALAFKQFTHSGVTWDGVNATMITNTNIVVLFTTLVFGFLTKPLIRHL…
>PgNHX10	MAALPEELLPYRILAAAESDTAPASSSSSDPTDAVIFVGICLVLGIACRQLLRGTRVPYTVALLILGIALGSIGLSLPSP PLPTTFHFTSLTELLPGQKRRSSMEKSRSVSVLYVRIFCNETYKLEYGTHHHLGKIGDGIRIWAGINPDLLLAVFLPALL FESSFAMEVHQIKRCIAQMILLAGPGVLISTFCLGTALKLTFPYKWNWKTSLLLGGLLSATDPVAVVALLKELGASKKLS TIIEGESLMNDGTAIVVFQLFAKMVLGESFNWEAILKFLAQVSLGAVGFGLAFGIASVLWLGFIFNDTVIEITLTLAVSY IAYFTAQEGADVSGVLTVMTLGMFYAAVAKTAFKGETQQSLHHFWEMVAYIANTLIFILSGVVIAEGVLSHGDVL…
>SlNHX1	MVFDFGTLVASLNRLSTSDHQSVVSINLFVALICACIIIGHLLEENRWMNESITALVIGLCTGVVILLISGGKNSHILVFSEDLFFIYLLPPIIFNAGFQVKKKSFFRNFSTIMLFGAVGTLISFIIISFGATSIFKKWNIGHLEIGDYLAIGAIFSATDSVCTLQVLSQDETPLLYSLVFGEGVVNDATSVVLFNAVQNFDLSHINTSKALELVGNFLYLFASSTILGVVAGLLSAYIIKKLYFGRHSTDREVAIVILMAYLSYMLAELFYLSAILTVFFSGIVMSHYTWHNVTESSRVTTKHAFATLSFIAEIFIFLYVGMDALDIEKWRFVSDSPQLSVQVSSILLGLVLVGRAAFVFPLSFLSNLMKKSPEERISFNQQIIIWWAGLMRGAVSVA…
>SlNHX2	MASVLASLFPKLGSLGTSDHASVASINLFVALLCACIIIGHLLEENRWVNESITALIIGLGTGVVILLVSGGKSSHLLVFSEDLFFIYLLPPIIFNAGFQVKKKQFFVNFMTIMLFGAIGTLVSCAIISLGAIQTFKKLDIEFLDIGDYLAIGAIFAATDSVCTLQVLHQDETPLLYSLVFGEGVVNDATSVVLFNAIQNVDLTSLNPSIALSFLGNFFYLFLASTLLGAGTGLLSAYIIKKLYFGRHSTDREVALMMLMAYLSYMLAELFYLSGILTVFFCGIVMSHYTWHNVTESSRVTTRHTFATLSFLAETFLFLYVGMDALDIEKWKFVGDRPGLSISASSILMGLILLGRAAFVFPLSYLSNLMKKSSEEKITFRQQVIIWWAGLMRGAVSMA…
>SlNHX3	MALFNYVNFIGHKNSHEMVVPITLFVAILCICLVIGSLFEENRWVNESITAIIIGLISGTIILLISKGKSSHILRFNEEVFFIYLLPPIIFNAGFQVKKKQFFHNFLTIMSFGVIGVFISSSIIASGSWWIFPKLNFNGLTIRDYLGIGAIFSSTDTVCTLQVLHQDETPLLYSLVFGEGVVNDATSVVLFNAVQKIDVARFNGWSAFHVFLDFLYLFSTSTCLGVAVGLITSYILKGLYFGRHSTVREISLMLLMAYLSYMLAELWNLSGILTVFFSGILMSHYAWHNVTDSSRITTRHAFEAMSFIAETFIFLYVGMDALDIEKWKMSQQSLAGSVWTSMGIYVTVLVLMAIGRAAFVFPLSVLSNFMNRNARRTPPITFKHQIVIWWAGLMRGAVS…
>SlNHX4	MGLDAVARLGVSILSDGDQVSVDSITLFVALLCGCIVIGHLLEESRWINDSITALVIGLSTGGIILLTTKGKSSHLLEFDEQLFFIYVLPPIIFNAGFQVKKKQFFRNFVTIMLFGAVGTLISFSIISFGAKELLGKLDIGFLELRDYLAIGAIFSATDSVCTLQVLNQDETPRLYSLVFGEGVVNDATSVVLFNAIQKLDLSHINSRAALVFTGNFLYLFLASTFLGVLIGLLSAYLIKKIYLGRHSTDREVALMILMAYLSYVMAELFDLSGILTVFICGIVMSHYTWHNVTFNSKVTTRHAFATLSFIAEIFIFLYVGMDALDIEKWRFVKDSPGKSVGVSAALLGLVLVGRACFVFPLSLFSNCLKRSEHDKFGLKQQVTIWWAGLMRGSVSMAL…
>SlNHX6	MEDHLQISPAGAKAIPGKEQQAAGYGILLQIMMLVLSFVIGHVLRRRHFYYIPEASASLLIGLIVGGLANVSDTETSIRAWFNFHEEFFFLFLLPPIIFQSGFSLSPKPFFSNFGAIITFAILGTFIASFVTGILVYLGGVTYLMYRLPFVECLMFGALISATDPVTVLSIFQELGTDVNLYALVFGESVLNDAMAISLYRTMSLVRSHMSTDQNYFMITIRFVETFMGSLSAGVGVGFVSALLFKYAGLDIDNLQNLESCLFVLFPYFSYMLAEGLGLSGIVSILFTGVVMKRYTYPNLSESSQRFVSAFFHLISSLAETFVFIYMGFDIAMEKHSWSHVGFIFFSILFIVIARAANVFGCAYLVNLVRPPHQKIPAKHQKALWYSGLRGAMAFALAL…
>SlNHX7	MELLVETRPFRIVEESISAESSDPTNAVIFVGISLLLGIGCRHLLRGTRVPYSVALLVLGIGLGALEYGTHHGLGRIGDGIRIWANIDPDLLLAVFLPALLFESAFSMEIHQIKRCAVQMLLLAGPGVLISTFFLGAALKIAFPYNWSWSTSLLLGGLLSATDPVAVVALLKELGASKKLGTIIEGESLMNDGTAIVVYQLLLRMVTGWTFNWGAVIKFLVQVSLGAVGFGIAFGIASVLWLGFIFNDTVIEISLTLAVSYVAYFTAQQGADVSGVLTVMTLGMFYSAVAKTAFKGESHQSLHHFWEMVSYIANTLIFILSGVVIAEGILAGDNIFKIYDNSWGYLILLYVLILVSRAVVVGVLYPFLRYFGYGLDLKEAFILVWGGLRGAVALSLSLS…
>SlNHX8	MAQMLLLAGPGVLISTVLIGAAVKLVFPFDWNWKTSLLLGAILSATDPVAVVALLKDLGASKKLSTIVEG ESMMNDGAAIVVYQLFYRMVLGKSSGCIAVLEYLAEGSLGSVMIGLVFGIASLLWLRFIYNDTLTDFSLA LTVSYIAYYTAQEEAEASGILTLVALGMVFAMSKDTHRAGGKQSMHEFWEMIAYIANTLIFILSGVIIAQ SIFSIGYLDNNTGRSWGYVFLLYIILQVARTIVVFAFYPALCYFGYGLNWKEAIIIIWSGLRGAVGLALS LSIKEASGDPKYLSSETGAMFVFLTGGSVLLTLIINGSTTQLLLSLFGMDALSESEKIMVNYAKHQLLRK AEDFSRICSGSNNPFDWITVGGYATCIKDVCEDTVWPPCTTNHG…
