# Supplementary material for: Genome-Wide Identification and Expression Analysis of NHX Gene Family in Ziziphus jujuba var. spinosa Under Salt and Drought Stress
Source: Genes (Basel). 2026 Feb 26;17(3):264. doi: 10.3390/genes17030264 (PMC13026248; doi:10.3390/genes17030264)
Supplement: Supplementary file 1 [file genes-17-00264-s001.zip › genes-4160914-supplementary/Table S5.The duplication events within the ZjNHX gene family in sour jujube.xlsx]

## Sheet: Table S5
Table S5. The duplication events within the ZjNHX gene family in sour jujube
Gene name	Duplication
ZjNHX1	Dispersed
ZjNHX2	Dispersed
ZjNHX3	WGD or Segmental
ZjNHX4	Dispersed
ZjNHX5	WGD or Segmental
ZjNHX6	Tandem
ZjNHX7	Tandem
ZjNHX8	WGD or Segmental
