# Supplementary material for: Genome-Wide Identification and Expression Analysis of NHX Gene Family in Ziziphus jujuba var. spinosa Under Salt and Drought Stress
Source: Genes (Basel). 2026 Feb 26;17(3):264. doi: 10.3390/genes17030264 (PMC13026248; doi:10.3390/genes17030264)
Supplement: Supplementary file 1 [file genes-17-00264-s001.zip › genes-4160914-supplementary/Table S6. Substitution saturation test for syntenic gene pairs.xlsx]

## Sheet: Table S6
Table S6.Substitution saturation test for syntenic gene pairs
Seq 1	Seq 2	Iss	Iss.c	Prob
ZjNHX5	ZjNHX3	0.3942	0.8431	p < 0.05
ZjNHX5	ZjNHX8	0.4372	0.8432	p < 0.05
