# Supplementary material for: Genome-Wide Identification and Expression Analysis of NHX Gene Family in Ziziphus jujuba var. spinosa Under Salt and Drought Stress
Source: Genes (Basel). 2026 Feb 26;17(3):264. doi: 10.3390/genes17030264 (PMC13026248; doi:10.3390/genes17030264)
Supplement: Supplementary file 1 [file genes-17-00264-s001.zip › genes-4160914-supplementary/Table S7. Collinearity analysis among Z. jujuba var. spinosa, A. thaliana and O. sativa NHX gene families.xlsx]

## Sheet: Table S7
	Table S7. Collinearity analysis among Z. jujuba var. spinosa, A. thaliana and O. sativa NHX gene families
Gene Name	Gene ID	Chr	Start (bp)	End (bp)	Collinear gene ID	Chr	Start (bp)	End (bp)
	ZspiChr1G00019980.1	chr1	39234319	39238308	AT5G55470.1	AtChr5	22469245	22472706
	ZspiChr2G00182240.1	chr2	22684418	22690033	AT3G05030.1	AtChr3	1393298	1397358
	ZspiChr2G00182240.1	chr2	22684418	22690033	AT5G27150.1	AtChr5	9553438	9557513
	ZspiChr10G00209970.1	chr10	3421279	3433874	AT1G14660.1	AtChr1	5031972	5036448
	ZspiChr10G00209970.1	chr10	3421279	3433874	AT2G01980.1	AtChr2	457010	463326
	ZspiChr1G00021520.1	chr1	40742775	40748317	LOC_Os09g30446.1	OsChr9	18543826	18549134
	ZspiChr9G00120050.1	chr9	2528930	2533575	LOC_Os05g05590.1	OsChr5	2777359	2783546
	ZspiChr9G00120050.1	chr9	2528930	2533575	LOC_Os07g47100.2	OsChr7	28164412	28169335
	ZspiChr12G00263150.1	chr12	20861672	20868165	LOC_Os07g47100.2	OsChr7	28164412	28169335
