# Supplementary material for: Genome-Wide Identification and Expression Analysis of NHX Gene Family in Ziziphus jujuba var. spinosa Under Salt and Drought Stress
Source: Genes (Basel). 2026 Feb 26;17(3):264. doi: 10.3390/genes17030264 (PMC13026248; doi:10.3390/genes17030264)
Supplement: Supplementary file 1 [file genes-17-00264-s001.zip › genes-4160914-supplementary/Table S8. Detailed information about cis-acting elements of ZjNHX gene promoters.xlsx]

## Sheet: Table S8
Table S8. Detailed information about cis-acting elements of ZjNHX gene promoters.
Gene name	CARE name	CARE sequence	location	length	Positive/Negative strand	Description
ZjNHX1	ABRE	ACGTG	1682	5	+	Phytohormone
ZjNHX1	ABRE	CACGTG	1695	6	-	Phytohormone
ZjNHX1	ABRE	ACGTG	1696	5	+	Phytohormone
ZjNHX1	ABRE	TACGTGTC	1724	8	+	Phytohormone
ZjNHX1	ABRE	ACGTG	1725	5	+	Phytohormone
ZjNHX1	ABRE3a	TACGTG	1724	6	+	Phytohormone
ZjNHX1	ABRE4	CACGTA	1724	6	-	Phytohormone
ZjNHX1	ACE	GACACGTATG	1722	10	-	Light
ZjNHX1	as-1	TGACG	90	5	-	Phytohormone
ZjNHX1	as-1	TGACG	1252	5	-	Phytohormone
ZjNHX1	as-1	TGACG	1680	5	+	Phytohormone
ZjNHX1	as-1	TGACG	1843	5	+	Phytohormone
ZjNHX1	ATCT-motif	AATCTAATCC	1419	9	+	Light
ZjNHX1	Box 4	ATTAAT	808	6	+	Light
ZjNHX1	CCGTCC-box	CCGTCC	527	6	+	Growth and development
ZjNHX1	CCGTCC-box	CCGTCC	543	6	+	Growth and development
ZjNHX1	CGTCA-motif	CGTCA	90	5	+	Phytohormone
ZjNHX1	CGTCA-motif	CGTCA	1252	5	+	Phytohormone
ZjNHX1	CGTCA-motif	CGTCA	1680	5	-	Phytohormone
ZjNHX1	CGTCA-motif	CGTCA	1843	5	-	Phytohormone
ZjNHX1	ERE	ATTTTAAA	638	8	+	Phytohormone
ZjNHX1	ERE	ATTTTAAA	815	8	-	Phytohormone
ZjNHX1	G-box	CACGTC	1681	6	-	Light
ZjNHX1	G-box	ACACGTGT	1694	8	-	Light
ZjNHX1	G-box	CACGTG	1695	6	-	Light
ZjNHX1	G-Box	CACGTG	1695	6	-	Light
ZjNHX1	G-box	TACGTG	1724	6	+	Light
ZjNHX1	LTR	CCGAAA	170	6	+	Stress
ZjNHX1	MYB	TAACTG	1758	6	-	Stress
ZjNHX1	MYC	CATTTG	1195	6	+	Stress
ZjNHX1	MYC	CATTTG	1412	6	+	Stress
ZjNHX1	MYC	CATTTG	1472	6	+	Stress
ZjNHX1	O2-site	GATGATGTGG	1678	9	+	Growth and development
ZjNHX1	P-box	CCTTTTG	992	7	-	Phytohormone
ZjNHX1	Sp1	GGGCGG	155	6	-	Light
ZjNHX1	Sp1	GGGCGG	189	6	+	Light
ZjNHX1	Sp1	GGGCGG	244	6	-	Light
ZjNHX1	Sp1	GGGCGG	532	6	-	Light
ZjNHX1	TCA-element	TCAGAAGAGG	1986	9	+	Phytohormone
ZjNHX1	TC-rich repeats	ATTCTCTAAC	1362	9	+	Stress
ZjNHX1	TGACG-motif	TGACG	90	5	-	Phytohormone
ZjNHX1	TGACG-motif	TGACG	1252	5	-	Phytohormone
ZjNHX1	TGACG-motif	TGACG	1680	5	+	Phytohormone
ZjNHX1	TGACG-motif	TGACG	1843	5	+	Phytohormone
ZjNHX1	W box	TTGACC	912	6	+	Stress
ZjNHX1	W box	TTGACC	1310	6	+	Stress
ZjNHX2	3-AF1 binding site	TAAGAGAGGAA	161	10	+	Light
ZjNHX2	ABRE	AACCCGG	113	7	+	Phytohormone
ZjNHX2	AE-box	AGAAACAA	537	8	+	Light
ZjNHX2	AE-box	AGAAACAA	1548	8	-	Light
ZjNHX2	ARE	AAACCA	596	6	+	Stress
ZjNHX2	ARE	AAACCA	857	6	-	Stress
ZjNHX2	ARE	AAACCA	1461	6	-	Stress
ZjNHX2	ARE	AAACCA	1962	6	-	Stress
ZjNHX2	as-1	TGACG	1695	5	-	Phytohormone
ZjNHX2	ATCT-motif	AATCTAATCC	60	9	-	Light
ZjNHX2	Box 4	ATTAAT	1008	6	-	Light
ZjNHX2	Box 4	ATTAAT	1571	6	-	Light
ZjNHX2	CAT-box	GCCACT	1577	6	+	Growth and development
ZjNHX2	CGTCA-motif	CGTCA	1695	5	+	Phytohormone
ZjNHX2	ERE	ATTTTAAA	871	8	-	Phytohormone
ZjNHX2	F-box	CTATTCTCATT	727	10	+	Phytohormone
ZjNHX2	GATA-motif	AAGGATAAGG	461	9	+	Light
ZjNHX2	GC-motif	CCCCCG	456	6	+	Stress
ZjNHX2	GCN4_motif	TGAGTCA	1619	7	+	Growth and development
ZjNHX2	GT1-motif	GGTTAAT	1679	7	+	Light
ZjNHX2	I-box	ccttatcct	462	9	-	Light
ZjNHX2	I-box	gGATAAGGTG	463	9	+	Light
ZjNHX2	MBS	CAACTG	49	6	-	Stress
ZjNHX2	MBS	CAACTG	1382	6	-	Stress
ZjNHX2	MYB	CAACAG	29	6	-	Stress
ZjNHX2	MYB	CAACTG	49	6	-	Stress
ZjNHX2	MYB	CAACCA	356	6	-	Stress
ZjNHX2	MYB	TAACCA	408	6	+	Stress
ZjNHX2	MYB	TAACCA	1199	6	-	Stress
ZjNHX2	MYB	CAACAG	1213	6	-	Stress
ZjNHX2	MYB	CAACTG	1382	6	-	Stress
ZjNHX2	MYC	CAATTG	257	6	+	Stress
ZjNHX2	MYC	CAATTG	302	6	+	Stress
ZjNHX2	MYC	CAATTG	430	6	+	Stress
ZjNHX2	MYC	CATTTG	841	6	-	Stress
ZjNHX2	MYC	CATTTG	1186	6	+	Stress
ZjNHX2	O2-site	GATGATGTGG	599	9	-	Growth and development
ZjNHX2	O2-site	GTTGACGTGA	1692	9	-	Growth and development
ZjNHX2	P-box	CCTTTTG	1876	7	-	Phytohormone
ZjNHX2	STRE	AGGGG	1880	5	+	Stress
ZjNHX2	STRE	AGGGG	1949	5	+	Stress
ZjNHX2	TATC-box	TATCCCA	447	7	-	Phytohormone
ZjNHX2	TCA	TCATCTTCAT	741	9	-	Phytohormone
ZjNHX2	TCCC-motif	TCTCCCT	189	7	-	Light
ZjNHX2	TC-rich repeats	GTTTTCTTAC	508	9	-	Stress
ZjNHX2	TGACG-motif	TGACG	1695	5	-	Phytohormone
ZjNHX2	TGA-element	AACGAC	224	6	+	Phytohormone
ZjNHX2	TGA-element	AACGAC	496	6	+	Phytohormone
ZjNHX2	W box	TTGACC	693	6	+	Stress
ZjNHX2	WRE3	CCACCT	1098	6	+	Stress
ZjNHX3	ARE	AAACCA	1046	6	-	Stress
ZjNHX3	ARE	AAACCA	1082	6	-	Stress
ZjNHX3	ARE	AAACCA	1123	6	-	Stress
ZjNHX3	as-1	TGACG	569	5	+	Phytohormone
ZjNHX3	as-1	TGACG	665	5	-	Phytohormone
ZjNHX3	as-1	TGACG	1898	5	+	Phytohormone
ZjNHX3	ATCT-motif	AATCTAATCC	356	9	+	Light
ZjNHX3	Box 4	ATTAAT	278	6	+	Light
ZjNHX3	CGTCA-motif	CGTCA	569	5	-	Phytohormone
ZjNHX3	CGTCA-motif	CGTCA	665	5	+	Phytohormone
ZjNHX3	CGTCA-motif	CGTCA	1898	5	-	Phytohormone
ZjNHX3	circadian	CAAAGATATC	342	9	-	Growth and development
ZjNHX3	circadian	CAAAGATATC	1927	9	-	Growth and development
ZjNHX3	DRE1	ACCGAGA	999	7	-	Stress
ZjNHX3	DRE1	ACCGAGA	1457	7	+	Stress
ZjNHX3	ERE	ATTTCATA	1586	8	+	Phytohormone
ZjNHX3	ERE	ATTTTAAA	1651	8	+	Phytohormone
ZjNHX3	GA-motif	ATAGATAA	439	8	+	Light
ZjNHX3	GATA-motif	AAGATAAGATT	1700	10	-	Light
ZjNHX3	GC-motif	CCCCCG	809	6	+	Stress
ZjNHX3	GT1-motif	GGTTAAT	706	7	+	Light
ZjNHX3	HD-Zip 1	CAAT(A/T)ATTG	716	8.5	+	Growth and development
ZjNHX3	I-box	TGATAATGT	485	9	-	Light
ZjNHX3	MBS	CAACTG	1108	6	+	Stress
ZjNHX3	MBSI	aaaAaaC(G/C)GTTA	1498	10.5	-	Stress
ZjNHX3	MYB	TAACCA	180	6	-	Stress
ZjNHX3	MYB	CAACCA	584	6	-	Stress
ZjNHX3	MYB	CAACTG	1108	6	+	Stress
ZjNHX3	MYC	CATGTG	172	6	-	Stress
ZjNHX3	MYC	CATTTG	668	6	-	Stress
ZjNHX3	RY-element	CATGCATG	1809	8	-	Growth and development
ZjNHX3	TCCC-motif	TCTCCCT	795	7	+	Light
ZjNHX3	TCCC-motif	TCTCCCT	909	7	+	Light
ZjNHX3	TCT-motif	TCTTAC	843	6	+	Light
ZjNHX3	TCT-motif	TCTTAC	1576	6	+	Light
ZjNHX3	TGACG-motif	TGACG	569	5	+	Phytohormone
ZjNHX3	TGACG-motif	TGACG	665	5	-	Phytohormone
ZjNHX3	TGACG-motif	TGACG	1898	5	+	Phytohormone
ZjNHX4	ACA-motif	AATTACAGCCATT	264	12	-	Light
ZjNHX4	ARE	AAACCA	1013	6	+	Stress
ZjNHX4	ARE	AAACCA	1443	6	-	Stress
ZjNHX4	as-1	TGACG	291	5	+	Phytohormone
ZjNHX4	as-1	TGACG	1088	5	-	Phytohormone
ZjNHX4	as-1	TGACG	1210	5	-	Phytohormone
ZjNHX4	AT1-motif	AATTATTTTTTATT	60	13	-	Light
ZjNHX4	Box 4	ATTAAT	111	6	+	Light
ZjNHX4	Box 4	ATTAAT	201	6	+	Light
ZjNHX4	CGTCA-motif	CGTCA	291	5	-	Phytohormone
ZjNHX4	CGTCA-motif	CGTCA	1088	5	+	Phytohormone
ZjNHX4	CGTCA-motif	CGTCA	1210	5	+	Phytohormone
ZjNHX4	chs-CMA1a	TTACTTAA	1274	8	-	Light
ZjNHX4	ERE	ATTTCATA	376	8	-	Phytohormone
ZjNHX4	ERE	ATTTCATA	655	8	-	Phytohormone
ZjNHX4	ERE	ATTTTAAA	713	8	+	Phytohormone
ZjNHX4	F-box	CTATTCTCATT	823	10	+	Phytohormone
ZjNHX4	LTR	CCGAAA	993	6	+	Stress
ZjNHX4	LTR	CCGAAA	1804	6	+	Stress
ZjNHX4	MYB	TAACTG	907	6	-	Stress
ZjNHX4	MYB	CAACAG	925	6	-	Stress
ZjNHX4	MYB	CAACCA	1309	6	-	Stress
ZjNHX4	MYB	CAACAG	1450	6	+	Stress
ZjNHX4	MYB	CAACCA	1511	6	-	Stress
ZjNHX4	MYB	CAACCA	1525	6	-	Stress
ZjNHX4	MYB	CAACCA	1548	6	-	Stress
ZjNHX4	MYB	CAACCA	1906	6	-	Stress
ZjNHX4	MYC	CATTTG	70	6	+	Stress
ZjNHX4	MYC	CAATTG	1197	6	-	Stress
ZjNHX4	MYC	CATTTG	1642	6	+	Stress
ZjNHX4	O2-site	GATGATGTGG	1050	9	-	Growth and development
ZjNHX4	O2-site	GTTGACGTGA	1550	9	+	Growth and development
ZjNHX4	STRE	AGGGG	803	5	-	Stress
ZjNHX4	STRE	AGGGG	1184	5	-	Stress
ZjNHX4	TCA-element	CCATCTTTTT	1299	9	+	Phytohormone
ZjNHX4	TCCC-motif	TCTCCCT	976	7	+	Light
ZjNHX4	TCCC-motif	TCTCCCT	1171	7	+	Light
ZjNHX4	TGACG-motif	TGACG	291	5	+	Phytohormone
ZjNHX4	TGACG-motif	TGACG	1088	5	-	Phytohormone
ZjNHX4	TGACG-motif	TGACG	1210	5	-	Phytohormone
ZjNHX4	WRE3	CCACCT	1390	6	+	Stress
ZjNHX4	WRE3	CCACCT	1423	6	-	Stress
ZjNHX5	AE-box	AGAAACAA	469	8	-	Light
ZjNHX5	ARE	AAACCA	1567	6	-	Stress
ZjNHX5	ARE	AAACCA	1597	6	-	Stress
ZjNHX5	Box 4	ATTAAT	186	6	+	Light
ZjNHX5	Box 4	ATTAAT	646	6	+	Light
ZjNHX5	Box 4	ATTAAT	876	6	+	Light
ZjNHX5	CAT-box	GCCACT	1479	6	+	Growth and development
ZjNHX5	CCGTCC-box	CCGTCC	1297	6	-	Growth and development
ZjNHX5	circadian	CAAAGATATC	1092	9	+	Growth and development
ZjNHX5	ERE	ATTTTAAA	1571	8	-	Phytohormone
ZjNHX5	F-box	CTATTCTCATT	1423	10	+	Phytohormone
ZjNHX5	GCN4_motif	TGAGTCA	789	7	-	Growth and development
ZjNHX5	GT1-motif	GGTTAA	28	6	+	Light
ZjNHX5	GT1-motif	GGTTAA	1862	6	+	Light
ZjNHX5	LAMP-element	CTTTATCA	799	8	+	Light
ZjNHX5	LTR	CCGAAA	135	6	-	Stress
ZjNHX5	MYB	TAACCA	27	6	-	Stress
ZjNHX5	MYB	CAACCA	1284	6	-	Stress
ZjNHX5	MYB	CAACCA	1446	6	+	Stress
ZjNHX5	MYC	CATGTG	49	6	-	Stress
ZjNHX5	MYC	CAATTG	342	6	+	Stress
ZjNHX5	MYC	CATTTG	492	6	+	Stress
ZjNHX5	MYC	CATTTG	1278	6	+	Stress
ZjNHX5	MYC	TCTCTTA	1923	7	-	Stress
ZjNHX5	P-box	CCTTTTG	1530	7	-	Phytohormone
ZjNHX5	STRE	AGGGG	1956	5	+	Stress
ZjNHX5	TCA	TCATCTTCAT	1310	10	-	Phytohormone
ZjNHX5	TCA-element	CCATCTTTTT	478	9	+	Phytohormone
ZjNHX5	TCA-element	CCATCTTTTT	1931	9	+	Phytohormone
ZjNHX5	TCT-motif	TCTTAC	912	6	-	Light
ZjNHX5	TCT-motif	TCTTAC	1267	6	+	Light
ZjNHX5	TGA-element	AACGAC	1191	6	+	Phytohormone
ZjNHX5	WRE3	CCACCT	1991	6	-	Stress
ZjNHX5	WUN-motif	AAATTTCTT	1575	9	+	Stress
ZjNHX6	ABRE	ACGTG	1105	5	-	Phytohormone
ZjNHX6	ARE	AAACCA	655	6	+	Stress
ZjNHX6	ARE	AAACCA	1872	6	+	Stress
ZjNHX6	as-1	TGACG	1085	5	+	Phytohormone
ZjNHX6	as-1	TGACG	1281	5	+	Phytohormone
ZjNHX6	AT1-motif	AATTATTTTTTATT	621	13	+	Light
ZjNHX6	AuxRR-core	GGTCCAT	412	7	-	Phytohormone
ZjNHX6	Box 4	ATTAAT	1575	6	-	Light
ZjNHX6	CGTCA-motif	CGTCA	1085	5	-	Phytohormone
ZjNHX6	CGTCA-motif	CGTCA	1281	5	-	Phytohormone
ZjNHX6	ERE	ATTTTAAA	1067	8	-	Phytohormone
ZjNHX6	ERE	ATTTTAAA	1396	8	+	Phytohormone
ZjNHX6	ERE	ATTTTAAA	1398	8	-	Phytohormone
ZjNHX6	GA-motif	ATAGATAA	174	8	+	Light
ZjNHX6	Gap-box	CAAATGAA(A/G)A	1307	9.5	+	Light
ZjNHX6	G-Box	CACGTT	1105	6	+	Light
ZjNHX6	G-box	CACGAC	1634	6	+	Light
ZjNHX6	MBS	CAACTG	1713	6	+	Stress
ZjNHX6	MYB	TAACTG	1060	6	-	Stress
ZjNHX6	MYB	CAACCA	1487	6	-	Stress
ZjNHX6	MYB	CAACTG	1713	6	+	Stress
ZjNHX6	MYC	CAATTG	588	6	+	Stress
ZjNHX6	MYC	TCTCTTA	892	7	-	Stress
ZjNHX6	MYC	CATGTG	1013	6	-	Stress
ZjNHX6	MYC	CATTTG	1030	6	+	Stress
ZjNHX6	MYC	CATTTG	1307	6	-	Stress
ZjNHX6	P-box	CCTTTTG	1043	7	+	Phytohormone
ZjNHX6	TGACG-motif	TGACG	1085	5	+	Phytohormone
ZjNHX6	TGACG-motif	TGACG	1281	5	+	Phytohormone
ZjNHX7	ABRE	CACGTG	635	6	+	Phytohormone
ZjNHX7	ABRE	ACGTG	636	5	+	Phytohormone
ZjNHX7	ARE	AAACCA	1918	6	-	Stress
ZjNHX7	as-1	TGACG	348	5	+	Phytohormone
ZjNHX7	Box 4	ATTAAT	24	6	+	Light
ZjNHX7	Box 4	ATTAAT	1109	6	-	Light
ZjNHX7	Box 4	ATTAAT	1188	6	-	Light
ZjNHX7	Box 4	ATTAAT	1610	6	-	Light
ZjNHX7	CGTCA-motif	CGTCA	348	5	-	Phytohormone
ZjNHX7	chs-CMA1a	TTACTTAA	238	8	-	Light
ZjNHX7	DRE1	ACCGAGA	1988	7	+	Stress
ZjNHX7	ERE	ATTTTAAA	160	8	-	Phytohormone
ZjNHX7	ERE	ATTTCATA	1172	8	+	Phytohormone
ZjNHX7	ERE	ATTTTAAA	1745	8	+	Phytohormone
ZjNHX7	ERE	ATTTTAAA	1747	8	-	Phytohormone
ZjNHX7	ERE	ATTTTAAA	1769	8	+	Phytohormone
ZjNHX7	GATA-motif	AAGATAAGATT	1721	10	+	Light
ZjNHX7	G-box	CACGAC	3	6	-	Light
ZjNHX7	G-box	CACGAC	35	6	+	Light
ZjNHX7	G-box	CACGTG	635	6	+	Light
ZjNHX7	G-Box	CACGTG	635	6	+	Light
ZjNHX7	GT1-motif	GGTTAA	117	6	-	Light
ZjNHX7	MYB	TAACTG	102	6	-	Stress
ZjNHX7	MYB	CAACCA	487	6	+	Stress
ZjNHX7	MYB	TAACCA	1152	6	+	Stress
ZjNHX7	MYC	CATTTG	79	6	+	Stress
ZjNHX7	MYC	TCTCTTA	1304	7	+	Stress
ZjNHX7	TGACG-motif	TGACG	348	5	+	Phytohormone
ZjNHX7	W box	TTGACC	125	6	+	Stress
ZjNHX7	WUN-motif	AAATTACT	241	8	-	Stress
ZjNHX7	WUN-motif	TTATTACAT	626	9	-	Stress
ZjNHX7	WUN-motif	AAATTTCCT	1417	9	-	Stress
ZjNHX8	ARE	AAACCA	1037	6	+	Stress
ZjNHX8	ARE	AAACCA	1453	6	-	Stress
ZjNHX8	ARE	AAACCA	1679	6	-	Stress
ZjNHX8	as-1	TGACG	335	5	+	Phytohormone
ZjNHX8	as-1	TGACG	1112	5	-	Phytohormone
ZjNHX8	as-1	TGACG	1234	5	-	Phytohormone
ZjNHX8	Box 4	ATTAAT	244	6	+	Light
ZjNHX8	CGTCA-motif	CGTCA	335	5	-	Phytohormone
ZjNHX8	CGTCA-motif	CGTCA	1112	5	+	Phytohormone
ZjNHX8	CGTCA-motif	CGTCA	1234	5	+	Phytohormone
ZjNHX8	chs-CMA1a	TTACTTAA	1298	8	-	Light
ZjNHX8	ERE	ATTTCATA	420	8	-	Phytohormone
ZjNHX8	ERE	ATTTTAAA	1785	8	-	Phytohormone
ZjNHX8	F-box	CTATTCTCATT	850	10	+	Phytohormone
ZjNHX8	LTR	CCGAAA	1017	6	+	Stress
ZjNHX8	LTR	CCGAAA	1797	6	+	Stress
ZjNHX8	MYB	CAACAG	949	6	-	Stress
ZjNHX8	MYB	CAACCA	1318	6	-	Stress
ZjNHX8	MYB	CAACAG	1445	6	+	Stress
ZjNHX8	MYB	CAACAG	1460	6	+	Stress
ZjNHX8	MYB	CAACCA	1521	6	-	Stress
ZjNHX8	MYB	CAACCA	1535	6	-	Stress
ZjNHX8	MYB	CAACCA	1900	6	-	Stress
ZjNHX8	MYC	CATTTG	113	6	+	Stress
ZjNHX8	MYC	CATGTG	794	6	-	Stress
ZjNHX8	MYC	CAATTG	1221	6	-	Stress
ZjNHX8	O2-site	GATGATGTGG	1074	9	-	Growth and development
ZjNHX8	STRE	AGGGG	830	5	-	Stress
ZjNHX8	STRE	AGGGG	1208	5	-	Stress
ZjNHX8	TCCC-motif	TCTCCCT	1195	7	+	Light
ZjNHX8	TGACG-motif	TGACG	335	5	+	Phytohormone
ZjNHX8	TGACG-motif	TGACG	1112	5	-	Phytohormone
ZjNHX8	TGACG-motif	TGACG	1234	5	-	Phytohormone
ZjNHX8	TGA-element	AACGAC	261	6	+	Phytohormone
ZjNHX8	WRE3	CCACCT	1401	6	+	Stress
ZjNHX8	WRE3	CCACCT	1433	6	-	Stress
ZjNHX8	WUN-motif	AAATTTCTT	1148	9	+	Stress
