# Supplementary material for: Genome-Wide Identification and Expression Analysis of NHX Gene Family in Ziziphus jujuba var. spinosa Under Salt and Drought Stress
Source: Genes (Basel). 2026 Feb 26;17(3):264. doi: 10.3390/genes17030264 (PMC13026248; doi:10.3390/genes17030264)
Supplement: Supplementary file 1 [file genes-17-00264-s001.zip › genes-4160914-supplementary/Table S9. Expression of ZjNHXs in leaves after 3 and 8 days of treatment with 0, 100, and 200 mM NaCl.xlsx]

## Sheet: Table S9
Table S9. Expression of ZjNHXs in leaves after 3 and 8 days of treatment with 0, 100, and 200 mM NaCl
id	C3L_1	C3L_2	C3L_3	T31L_1	T31L_2	T31L_3	T32L_1	T32L_2	T32L_3	C8L_1	C8L_2	C8L_3	T81L_1	T81L_2	T81L_3	T82L_1	T82L_2	T82L_3
ZjNHX1	0.240453	0.111002	0	0.0802416	0.129104	0	0.0924774	0	0	0	0	0	0.218393	0.0853964	0	0	0	0.0409898
ZjNHX2	35.1449	34.2725	33.1086	44.9846	39.8362	41.6249	49.9326	47.6118	57.173	50.9105	35.867	45.0542	51.2674	47.708	44.5659	54.2867	40.1632	50.5115
ZjNHX3	43.4442	34.4967	36.2706	35.74	30.8053	35.2941	41.2355	61.3832	40.0392	30.3486	29.4304	29.9438	53.161	35.6511	38.4087	45.4078	42.9574	53.9512
ZjNHX4	0	0	0	0.128503	0	0.122788	0.158063	0	0	0.387761	0	0	0	0	0	0.293501	0.294023	0
ZjNHX5	32.0176	23.6469	19.5899	29.6198	32.4957	27.1752	32.6438	28.7095	32.4822	33.4385	16.7325	24.7896	49.5929	28.2857	42.5436	34.612	46.4362	48.7358
ZjNHX6	14.5892	11.8181	13.781	15.9903	16.4896	12.4585	23.2395	21.7428	20.3545	20.1284	14.7833	13.0034	16.2136	17.9615	20.2069	17.4473	19.0368	27.9253
ZjNHX7	8.42463	6.04779	8.21367	6.44869	9.75317	14.004	7.08148	10.4196	9.0422	3.14548	3.3284	9.24819	7.0812	4.02034	8.85092	6.44579	4.28865	3.64058
ZjNHX8	0.323518	0.741453	0.742652	1.43952	0.429752	0.633485	0.825467	0.364059	0.467757	0.549229	0.783644	1.44989	0.391248	1.56527	0.802928	0.511966	0.790069	0.89918
Note: L, leaf; C3,3 days of treatment with 0 mM NaCl; T31, 3 days of treatment with 100 mM NaCl; T32, 3 days of treatment with 200 mM NaCl; C8, 8 days of treatment with 0 mM NaCl; T81, 8 days of treatment with 100 mM NaCl; T82, 8 days of treatment with 200 mM NaCl.
